# Supplementary material for: A hypothesis-free approach to identifying potential effects of relative age in school year: an instrumental variable phenome-wide association study in the UK Biobank
Source: Am J Epidemiol. 2024 Aug 31;194(6):1673–80. doi: 10.1093/aje/kwae331 (PMC12133288; doi:10.1093/aje/kwae331)
Supplement: Web_Material_kwae331 [file web_material_kwae331.zip]

Archive with 2 entries (2 files):
- Supplementary Material.docx
- Supplementary Material.xlsx
