# Supplementary material for: A hypothesis-free approach to identifying potential effects of relative age in school year: an instrumental variable phenome-wide association study in the UK Biobank
Source: Am J Epidemiol. 2024 Aug 31;194(6):1673–80. doi: 10.1093/aje/kwae331 (PMC12133288; doi:10.1093/aje/kwae331)
Supplement: Web_Material_kwae331 [file web_material_kwae331.zip › Supplementary Material.xlsx]

## Sheet: Contents
Supplementary Material
A hypothesis-free approach to identifying potential effects of relative age in school year: an instrumental variable phenome-wide association study in the UK Biobank
Melanie A de Lange, Neil M Davies, Louise AC Millard, Kate Tilling
Table of Contents:
Table S1: PheWAS All Results
Table S3: PheWAS Outcomes without outputs. a) error in profile.polr b) Error in if c) Error in optim

## Sheet: Table S1
description	varID	varName	ValueType	DATA_CODING	Path	Category	varType.x	n_IVsep-aug	pvalue_IVsep-aug	beta_sep-aug	ciL_sep-aug	ciU_sep-aug	se_sep-aug	fdr_p_thresh_sep-aug	belowFDRThresh_sep-aug	varType	n_exp_IVweeks	pvalue_IVweeks	beta_IVweeks	ciL_IVweeks	ciU_IVweeks	se_IVweeks	fdr_p_thresh_IVweeks	belowFDRThresh_IVweeks	varType.y	n_IVmonths	pvalue_IVmonths	beta_Oct	ciL_Oct	ciU_Oct	se_Oct	beta_Nov	ciL_Nov	ciU_Nov	se_Nov	beta_Dec	ciL_Dec	ciU_Dec	se_Dec	beta_Jan	ciL_Jan	ciU_Jan	se_Jan	beta_Feb	ciL_Feb	ciU_Feb	se_Feb	beta_Mar	ciL_Mar
Age completed full time education	845	845	Integer	100306	UK Biobank Assessment Centre > Touchscreen > Sociodemographics > Education	100063	ordcat	43933	7.24292865115978e-162	0.484120920148957	0.449024679664782	0.519252434955339	0.0179155142206591	3.32579486497273e-06	TRUE	ordcat	261871	4.81097724633381e-173	-0.00707590051419368	-0.00757098648829668	-0.00658078756348408	0.000252526800334545	4.31704368848213e-06	TRUE	ordcat	266804	1.80491170300698e-228	-0.094954237248275	-0.127905938858586	-0.062297459093559	0.0182005460207631	-0.13207437118053	-0.166766338262611	-0.0975614245032606	0.0183791923186467	-0.196353946857913	-0.229935696028189	-0.162050884440028	0.018113856505621	-0.223329647516814	-0.252603783674405	-0.193077250728885	0.0178667694727632	-0.179043680039806	-0.214056732612359	-0.144059836600785	0.0181379573643865	-0.191386524894998	-0.22500016769537
Comparative height size at age 10	1697	1697	Categorical single	100429	UK Biobank Assessment Centre > Touchscreen > Early life factors	100033	ordcat	63039	1.25476879781806e-141	0.386159102937683	0.356214643063212	0.416131754447352	0.015285300568453	6.65158972994546e-06	TRUE	ordcat	376987	8.5503895179957e-295	-0.00788847831370422	-0.00829543627035624	-0.00747942703384295	0.000215127846895595	2.15852184424106e-06	TRUE	ordcat	383971	1.62450521703256e-294	-0.0515329417195274	-0.0811410340573494	-0.0216538435404011	0.0154389788634031	-0.0822563823561379	-0.112898592704766	-0.0524969033431746	0.0156690328980924	-0.138928127811488	-0.169087229987523	-0.10882930866425	0.0154503959100624	-0.147509094910756	-0.177288624381167	-0.117633372964049	0.0152664999419909	-0.16871408849049	-0.19882585758731	-0.138760321073581	0.0154411445374407	-0.197161955348017	-0.226236642889518
Year ended full time education	22501	22501	Integer	100306	Online follow-up > Work environment	123	cont	16008	1.9597737807261e-30	0.0751749322794094	0.0623483118312797	0.0880015527275392	0.00654381942092752	9.97738459491819e-06	TRUE	cont	96107	1.03256791213429e-41	-0.00124768773233417	-0.00142834123726949	-0.00106703422739884	9.21706884048437e-05	8.63408737696425e-06	TRUE	cont	97884	1.36423311267719e-62	-0.0133116734566392	-0.0262847965289841	-0.000338550384294417	0.00661898011149401	-0.0218729618510973	-0.0351027099812274	-0.00864321372096719	0.00674991205009657	-0.0299568098945363	-0.0429401709109048	-0.0169734488781679	0.00662420358370628	0.0032993590725405	-0.00951487249229558	0.0161135906373766	0.0065379125287523	-0.00453673768371296	-0.0174804776162379	0.00840700224881203	0.0066039886235542	-0.00317733279851734	-0.0157047578015497
Qualifications: CSEs or equivalent	6138	6138.4	Categorical multiple	100305	UK Biobank Assessment Centre > Touchscreen > Sociodemographics > Education	100063	binary	53530/9411(62941)	1.224642075819e-25	-0.250975594040285	-0.298108723234625	-0.203895739277315	0.0240336645033932	1.33031794598909e-05	TRUE	binary	320620/56202(376822)	4.70804352470285e-60	0.00548445491526402	0.00482616847504735	0.00614296324692717	0.000335920591756167	6.47556553272319e-06	TRUE	binary	326485/57309(383794)	5.21140686403438e-55	0.0122612901370811	-0.036633712363826	0.0611573848825146	0.0249464833040813	0.0140162048674561	-0.0356231332529423	0.0636421661908047	0.0253225314162004	0.0555793532938127	0.00682407733388986	0.104339550007989	0.0248761778742589	0.115205664092207	0.0674947939952221	0.162943527260648	0.0243489860302968	0.168411767013091	0.120526127660628	0.216324073308065	0.0244380772438335	0.154805320533452	0.108284770389318
Qualifications: O levels/GCSEs or equivalent	6138	6138.3	Categorical multiple	100305	UK Biobank Assessment Centre > Touchscreen > Sociodemographics > Education	100063	binary	32791/30150(62941)	1.84312572674006e-14	0.124165666155064	0.092394188526478	0.155942986410018	0.0162116320612844	1.66289743248636e-05	TRUE	binary	195116/181706(376822)	1.00952436181815e-17	-0.00194939634145887	-0.00239512680684966	-0.00150368967541912	0.000227411236096296	1.29511310654464e-05	TRUE	binary	198833/184961(383794)	6.34934019742212e-17	-0.0157584441298486	-0.0478013909203972	0.0162839212379645	0.0163485115015041	-0.0316221490457014	-0.0640976427020467	0.000851832699601752	0.0165689617082848	-0.0460281067044776	-0.0780697847723872	-0.0139883700083503	0.0163475171523667	-0.0610929678950343	-0.0927562083809426	-0.02943195938438	0.0161543618352024	-0.0145336623248716	-0.046587528725802	0.0175196754913991	0.016354096216735	-0.0448585368609727	-0.075936555708737
Qualifications: College or University degree	6138	6138.1	Categorical multiple	100305	UK Biobank Assessment Centre > Touchscreen > Sociodemographics > Education	100063	binary	43794/19147(62941)	4.05541136376648e-09	0.102789863189554	0.0685350705915442	0.137050439080297	0.0174785653926658	1.99547691898364e-05	TRUE	binary	261214/115608(376822)	3.03469119369735e-07	-0.00125198738480572	-0.00173112919440462	-0.000772845224051847	0.000244464102998281	2.59022621308928e-05	TRUE	binary	266119/117675(383794)	1.6020327989358e-07	-0.0157004423353671	-0.0499735763847375	0.0185707926004884	0.0174859760308027	-0.0468138784621381	-0.0816666569922928	-0.0119693484978242	0.0177800882315847	-0.0502448778274533	-0.0846407759489433	-0.015853502941467	0.0175479382699882	-0.0379901770629068	-0.071921200457277	-0.00405917019993662	0.0173119096986931	-0.0133330649109175	-0.0476128216029883	0.0209448227316782	0.0174893626853647	-0.0323462532291943	-0.0656201852857302
Age started smoking in former smokers	2867	2867	Integer	100291	UK Biobank Assessment Centre > Touchscreen > Lifestyle and environment > Smoking	100058	cont	15647	6.03092216714059e-09	0.0915671602792818	0.060719272922533	0.122415047636031	0.0157377894555231	2.32805640548091e-05	TRUE	cont	94093	3.86282328574947e-07	-0.00112325206837909	-0.00155698592448533	-0.000689518212272844	0.00022129400333821	3.02193058193749e-05	TRUE	cont	95867	1.64661610348484e-06	-0.038260603505625	-0.0695965498956442	-0.00692465711560588	0.0159878196481366	-0.0273671240797815	-0.0590215696340533	0.00428732147449029	0.0161503201557892	-0.073069144538163	-0.104342881276201	-0.0417954078001255	0.015956079847338	-0.0563510475753584	-0.0870354891047938	-0.025666606045923	0.0156554172984116	-0.0436869526418972	-0.0748293293343248	-0.0125445759494696	0.0158890590306681	-0.0542216517738132	-0.0845010984378035
Qualifications: A levels/AS levels or equivalent	6138	6138.2	Categorical multiple	100305	UK Biobank Assessment Centre > Touchscreen > Sociodemographics > Education	100063	binary	46190/16751(62941)	4.72292573182489e-08	0.0997236104835881	0.0639321455439468	0.13552181396922	0.018262798687861	2.66063589197818e-05	TRUE	binary	275200/101622(376822)	3.93364828970161e-07	-0.00129470421608939	-0.00179498887310164	-0.000794416443905509	0.000255252142822463	3.4536349507857e-05	TRUE	binary	280336/103458(383794)	7.08430691163413e-10	-0.005306110940899	-0.041072224954192	0.0304585675582325	0.0182477979404593	-0.039865279194229	-0.0762728898474697	-0.00346739405623002	0.018572969994341	-0.0399567931551866	-0.075880228485331	-0.00403807004061203	0.0183272241010855	-0.0348621331133181	-0.0703175379021333	0.000593720793080441	0.0180897532567442	-0.00457921703581785	-0.0403562213206628	0.0311962457346743	0.0182533270352638	-0.017156126158146	-0.0518680844440331
Comparative body size at age 10	1687	1687	Categorical single	100428	UK Biobank Assessment Centre > Touchscreen > Early life factors	100033	ordcat	62922	3.78231036414161e-06	0.0701662375035689	0.0405046030383447	0.0999321056554819	0.0151807097261826	2.99321537847546e-05	TRUE	ordcat	376733	0.00338373604007174	-0.000623775429693531	-0.001041717740406	-0.000218946517101711	0.000213011533640304	0.000623812812985667	FALSE	ordcat	383710	1.88683967583276e-10	0.0101880090402602	-0.0196371921665523	0.0383319816626377	0.0153012560538153	-0.0204232137957327	-0.0507350557568812	0.00987426129718433	0.0155131922352976	-0.0244880747260139	-0.0535804568731064	0.00476717351630848	0.0152987573806869	-0.0135903803256184	-0.0429325252456069	0.0159499767796388	0.0151255386668878	0.0186497034606225	-0.0112665251416157	0.0466891753369042	0.0153268275073118	0.0190953760581476	-0.00997247463278924
Year job started	22602	22602	Integer		Online follow-up > Work environment > Employment history	130	cont	15892	4.51290832309575e-06	0.0486461116960813	0.0278595295994535	0.0694326937927092	0.0106047859648142	3.32579486497273e-05	TRUE	cont	95445	2.65561820488249e-10	-0.00094572825281847	-0.00123910638797046	-0.000652350117666479	0.000149683574239572	1.51096529096874e-05	TRUE	cont	97205	1.28573228038434e-11	-0.00758133165416168	-0.0286643317521712	0.0135016684438478	0.0107566964025675	-0.00857355444567518	-0.0300669390416091	0.0129198301502587	0.0109660774883698	-0.013772370932469	-0.0348721720878919	0.00732743022295383	0.0107652684213977	0.0216351661279609	0.000814805417296179	0.0424555268386256	0.0106226959216164	0.00827437040480721	-0.0127598156791422	0.0293085564887567	0.0107317911458681	-0.00353652712841735	-0.0238896684992112
Age at first live birth	2754	2754	Integer	100586	UK Biobank Assessment Centre > Touchscreen > Sex-specific factors > Female-specific factors	100069	cont	23544	1.09240554438845e-05	0.0564177901782912	0.0312776731492387	0.0815579072073436	0.0128261665239173	3.65837435147e-05	TRUE	cont	141170	0.00028620102399481	-0.000651656193356191	-0.00100375116182467	-0.000299561224887715	0.000179642050765621	0.000176998791227767	FALSE	cont	143742	5.51702945091504e-06	-0.0100870553518879	-0.0354271519268015	0.0152530412230256	0.0129287493963407	-0.0441221841314788	-0.0697952478202134	-0.0184491204427443	0.0130986322679031	-0.0461160745921309	-0.0714245004834574	-0.0208076487008043	0.0129125907234605	-0.056524773934909	-0.0815808773868855	-0.0314686704829325	0.0127838535035456	-0.0236100577703032	-0.0490049202601849	0.00178480471957848	0.0129566914678317	-0.0196544758116333	-0.0442542108615954
Age at last live birth	2764	2764	Integer	100586	UK Biobank Assessment Centre > Touchscreen > Sex-specific factors > Female-specific factors	100069	cont	23509	5.11731545530562e-05	0.0520535354917739	0.0268654122349888	0.077241658748559	0.012850657704143	3.99095383796727e-05	FALSE	cont	140966	0.000119773476921981	-0.000692252599024869	-0.00104497563017943	-0.000339529567870306	0.000179962491819328	0.000125194266965982	TRUE	cont	143533	6.94030405558039e-05	-0.00544189018183064	-0.0308304841850071	0.0199467038213459	0.01295349306964	-0.0251647674898968	-0.0508829233731042	0.000553388393310549	0.0131216385576675	-0.0304808376104916	-0.0558304636818683	-0.00513121153911481	0.0129336112741202	-0.0450082409330959	-0.0701070205757113	-0.0199094612904805	0.0128056271298979	-0.0216698907871778	-0.0471095368838816	0.00376975530952606	0.0129795403150926	-0.0128058357997176	-0.0374492678517299
Bring up phlegm/sputum/mucus on most days	22504	22504	Categorical single	7	Online follow-up > Work environment > Medical information	132	binary	14668/1340(16008)	9.84632044995691e-05	-0.223971202109629	-0.337204945482519	-0.111125845670422	0.0576623023391898	4.32353332446455e-05	FALSE	binary	87890/8230(96120)	2.59652343662323e-06	0.00374912534800422	0.00218513027005465	0.00531436073868737	0.00079826628787966	4.96460024175445e-05	TRUE	binary	89499/8398(97897)	0.000987977201079211	0.0463917337021771	-0.0714215636380051	0.164256774986394	0.0601094249608426	0.132475724243447	0.0144500067765732	0.250554566638532	0.0602182633440282	0.115499110715365	-0.000592339903347128	0.231761740308499	0.0592620810155178	0.16213032237585	0.0484524379630825	0.27613355872352	0.0580707567494658	0.148816091333641	0.0336051068915507	0.264256930683437	0.0588281320189436	0.161521282491731	0.0501232517267963
HPV 18 seropositivity for Human Papillomavirus type-18	23069	23069	Categorical single	12	Biological samples > Assay results > Blood assays > Infectious Diseases	51428	binary	1152/26(1178)	0.000105445463998282	1.79501618997131	0.826080326235198	3.02967981458407	0.5471284272157	4.65611281096182e-05	FALSE	binary	6899/178(7077)	0.000403123209279999	-0.0186283780013891	-0.0291160789200641	-0.00827853876338791	0.00530952874192843	0.000205059575202901	FALSE	binary	7044/181(7225)	0.00379686742509027	-0.379643755572489	-1.05143653178304	0.270856054214978	0.334587223804278	-0.73148663661382	-1.53305679093426	0.00117170830288685	0.386866890435811	0.0137987684906409	-0.586486484018929	0.616548951956242	0.304899324810513	-0.0142282327154063	-0.614410962640467	0.588428814976682	0.30484841322126	-0.320569817464117	-0.992681539518559	0.330264059100424	0.334757780963155	-0.339576116350951	-0.985384530964952
Operative procedures - secondary OPCS4: D06.1 Biopsy of lesion of external ear	41210	41210.D061	Categorical multiple	240	Health-related outcomes > Hospital inpatient > Summary Operations	2005	binary	64055/20(64075)	0.000149671410680496	-2.17604839514266	-4.01540573294945	-0.933533847735853	0.745401034867617	4.98869229745909e-05	FALSE	binary	383187/122(383309)	0.0154419014369517	0.0152022007663017	0.0028830260141319	0.0277471110688702	0.00633303866918774	0.0014613192885512	FALSE	binary	390302/125(390427)	0.0134209698288487	1.89829800095832	0.611820377224156	3.75405529339829	0.759604928478923	1.87167164685734	0.57204480413678	3.73226113337189	0.763816021993605	0.932447558293046	-0.602343094463463	2.87596972603893	0.836704917168862	1.67453962593368	0.359447465910155	3.54077427666068	0.76875280208641	1.1335623329994	-0.334587479184864	3.05431582893204	0.816544466395049	1.29209036517862	-0.0921006495074083
Fluid intelligence score	20016	20016	Integer		UK Biobank Assessment Centre > Cognitive function > Fluid intelligence / reasoning	100027	ordcat	22442	0.000157504522695728	0.0883234020991918	0.0425457639726803	0.13411066902045	0.0233751468940055	5.32127178395637e-05	FALSE	NA	NA	NA	NA	NA	NA	NA	NA	NA	ordcat	136659	0.0155458443197635	-0.00688483464550126	-0.0523829237007467	0.0389164170790402	0.0235511454073685	-0.0230864793687751	-0.0682053490619925	0.0234576057179379	0.0238386724923155	-0.05253763157772	-0.0983392381278302	-0.00679291196578585	0.0236483082204128	-0.0403600713110665	-0.0858136718164894	0.00473546312353079	0.0233458985801081	-0.0302807863403952	-0.075302215276514	0.015709940419081	0.0235441494884652	-0.0221696274350923	-0.0661077753466637
Average total household income before tax	738	738	Categorical single	100294	UK Biobank Assessment Centre > Touchscreen > Sociodemographics > Household	100066	ordcat	54559	0.000166370898074117	0.0579404427343456	0.0277914957948259	0.0880912642065504	0.0153887922995322	5.65385127045364e-05	FALSE	ordcat	326167	0.000773324837630781	-0.000726161683786404	-0.00114951099539279	-0.000302966266994266	0.000216027295939705	0.000280607839751338	FALSE	ordcat	332213	7.48041966238075e-05	-0.0125693092821675	-0.0422551443675147	0.0176756963926339	0.0155341148456164	-0.0258056881743554	-0.0542749147407393	0.00483349881647232	0.0157504251519425	-0.0373493592244813	-0.0657619950430302	-0.00863115664669404	0.0155604027426456	-0.022921573821964	-0.0516501867585496	0.00680221439430398	0.0153240505581448	-0.0197649532859611	-0.0484003881615735	0.0104433417302433	0.0155255354666235	-0.0205279508713046	-0.0492432112336346
Calcium	100024	100024	Continuous		Online follow-up > Diet by 24-hour recall > Estimated nutrients yesterday	100098	cont	9678	0.000191693772729546	-0.075536842082976	-0.115230295391318	-0.0358433887746336	0.0202496001847809	5.98643075695091e-05	FALSE	cont	58227	0.000418921809824939	0.000999774229932111	0.000444332501961115	0.00155521595790311	0.000283387952837542	0.000207218097047142	FALSE	cont	59313	0.00524934254984651	0.0325608807160362	-0.00765980484843756	0.07278156628051	0.020520716160553	0.0336492797885643	-0.0068140194039444	0.074112578981073	0.0206444983718135	0.0094799159841136	-0.0309114706480912	0.0498713026163184	0.0206078083647273	0.00402026663845954	-0.0356675628247254	0.0437080961016445	0.0202488513562736	0.0327492899218114	-0.00718451600526011	0.0726830958488829	0.0203743492966183	0.0445082770501693	0.00561576443959377
Job code at visit	20277	20277.5431	Categorical single	2	UK Biobank Assessment Centre > Verbal interview > Employment	100073	binary	41378/19(41397)	0.000208048251379248	2.15475842991221	0.905247223483172	3.99677598696752	0.747719777795285	6.31901024344818e-05	FALSE	binary	249117/129(249246)	0.258861145000032	-0.00683543363962441	-0.018748274729894	0.00503204740217836	0.00605767705015382	0.0139829045069936	FALSE	binary	253659/133(253792)	0.0527464734324766	-0.740308672440116	-1.63718759674658	0.0703863623908851	0.428995936197694	-0.0626596380222282	-0.769677499942442	0.634200051943116	0.354559377153884	-0.507766509708425	-1.32630136103097	0.257317245541003	0.398799866444489	-0.48210719631405	-1.27112700478795	0.265280996705478	0.387222878915246	-0.622866995386297	-1.47670131471085	0.162989478240122	0.412490884705548	-0.465688903157593	-1.22961279216933
Operative procedures - secondary OPCS4: Y95.3 From 9 weeks to < 14 weeks gestational age	41210	41210.Y953	Categorical multiple	240	Health-related outcomes > Hospital inpatient > Summary Operations	2005	binary	64051/24(64075)	0.000505784037500558	1.64160188377786	0.667642699966251	2.87791279555428	0.548676810215374	6.65158972994546e-05	FALSE	binary	383159/150(383309)	0.0383067337874686	-0.0116433082894646	-0.02275158895184	-0.000626253250082391	0.00563717261785772	0.00291832153341392	FALSE	binary	390277/150(390427)	0.040092269145978	-0.700318728954683	-1.50396993794045	0.0388403575483184	0.388781445666392	-0.271106760148607	-0.977829343286658	0.408098185115047	0.350162052533962	-0.527142241163427	-1.30074776947793	0.193801988830932	0.376946773494583	-0.295545068655016	-0.985210673552378	0.372720310726169	0.343228893458841	-0.682354691969373	-1.48600442101959	0.0568070711872479	0.388781583374567	-0.254468162257602	-0.915521361689105
Operative procedures - OPCS4: Y95.3 From 9 weeks to < 14 weeks gestational age	41272	41272.Y953	Categorical multiple	240	Health-related outcomes > Hospital inpatient > Summary Operations	2005	binary	64051/24(64075)	0.000505784037500558	1.64160188377786	0.667642699966251	2.87791279555428	0.548676810215374	6.98416921644273e-05	FALSE	binary	383159/150(383309)	0.0383067337874686	-0.0116433082894646	-0.02275158895184	-0.000626253250082391	0.00563717261785772	0.00292048005525816	FALSE	binary	390277/150(390427)	0.040092269145978	-0.700318728954683	-1.50396993794045	0.0388403575483184	0.388781445666392	-0.271106760148607	-0.977829343286658	0.408098185115047	0.350162052533962	-0.527142241163427	-1.30074776947793	0.193801988830932	0.376946773494583	-0.295545068655016	-0.985210673552378	0.372720310726169	0.343228893458841	-0.682354691969373	-1.48600442101959	0.0568070711872479	0.388781583374567	-0.254468162257602	-0.915521361689105
Operative procedures - secondary OPCS4: P24.7 Sacrospinous fixation of vagina	41210	41210.P247	Categorical multiple	240	Health-related outcomes > Hospital inpatient > Summary Operations	2005	binary	63995/80(64075)	0.000525539167080908	0.805998286248839	0.344274123126262	1.29576040582137	0.24155489360346	7.31674870294e-05	FALSE	binary	382748/561(383309)	0.0335567365968499	-0.00617018215528469	-0.0118695356649231	-0.00048008758339059	0.00290454002611861	0.00259454325677776	FALSE	binary	389860/567(390427)	0.0909624791969293	-0.230592732083955	-0.634855185369665	0.167159454209185	0.203919969466263	-0.207084243771151	-0.614398438075646	0.193009098626202	0.205281432283546	0.0282905132535114	-0.345402063344246	0.402399567946438	0.190221327726164	-0.150989990061108	-0.539339174464987	0.234503772796071	0.196804487736998	-0.251612750058274	-0.658912096484306	0.148465327435205	0.205273673893836	-0.139097847340679	-0.518622763687167
Job code at visit	20277	20277.4212	Categorical single	2	UK Biobank Assessment Centre > Verbal interview > Employment	100073	binary	41306/91(41397)	0.000740447347317956	-0.734745355335188	-1.19010669637608	-0.302942440029863	0.22537104578268	7.64932818943728e-05	FALSE	binary	248638/608(249246)	0.0163595060040118	0.00673493056879632	0.00123486729669777	0.0122585915486049	0.00281135827188375	0.00153902607494388	FALSE	binary	253174/618(253792)	0.0584999713160376	0.558330256759432	0.10735402521528	1.02791198564245	0.233798402864399	0.564006864190612	0.108955940860967	1.03659399796291	0.235583872724219	0.589324011626017	0.142113920184369	1.05612468361633	0.232147047480153	0.420308883089142	-0.0390806857010695	0.896076444904414	0.237478735316569	0.429736717184415	-0.0319903701962354	0.907221314903536	0.238500686155027	0.704736499576108	0.279082473913865
Phospholipids to Total Lipids in Large LDL percentage	23614	23614	Continuous		Biological samples > Blood assays > NMR metabolomics	220	cont	15153	0.000745838910581521	0.0543745589632112	0.0227701599883677	0.0859789579380547	0.0161237013130567	7.98190767593455e-05	FALSE	cont	90895	0.00365706527523114	-0.000656884268721856	-0.00109987912221558	-0.000213889415228131	0.000226018925743876	0.000654032118805042	FALSE	cont	92555	0.0211833608399668	-0.0306573093293324	-0.062507876183152	0.00119325752448718	0.0162503752744245	-0.0111660784440306	-0.0435076987531495	0.0211755418650884	0.0165009140784917	-0.029824099478578	-0.0615596143926408	0.00191141543548473	0.0161916749942795	-0.0281754119710551	-0.0597745285560308	0.00342370461392064	0.01612208364149	-0.0464900443693939	-0.0783022407459421	-0.0146778479928458	0.0162307983966257	-0.0306345762214512	-0.0615126882605731
Date Q23 first reported (congenital malformations of aortic and mitral valves)	132472	132472	Date		Health-related outcomes > First occurrences > Congenital disruptions and chromosomal abnormalities	2417	binary	63999/76(64075)	0.000830917641098365	0.79513261147349	0.323143384093363	1.29600846885074	0.246925142470029	8.31448716243182e-05	FALSE	binary	382767/542(383309)	0.0618995642475185	-0.005506673862832	-0.011294959427515	0.000274162913431282	0.00295018221328885	0.00444007943360387	FALSE	binary	389875/552(390427)	0.0525333265226333	-0.105658420723434	-0.505647828004063	0.291107095179531	0.20258185871301	-0.0743410873398002	-0.477003780529846	0.324476815045185	0.203775519267647	-0.175537815545962	-0.58384758221307	0.227597768294262	0.206289772723158	-0.247962809613407	-0.659270063828121	0.157457806368733	0.207621481497706	-0.0587321991479404	-0.453690686106057	0.334166882099653	0.200335069399653	-0.229924718262333	-0.629895144897229
Operation code: heart surgery	20004	20004.1069	Categorical multiple	5	UK Biobank Assessment Centre > Verbal interview > Operations	100076	binary	63899/144(64043)	0.000898794173433548	0.563838627547024	0.22902256800388	0.908764936673935	0.172983282939949	8.64706664892909e-05	FALSE	binary	382245/778(383023)	0.134121538426507	-0.00368867804266993	-0.00851674827000343	0.00113768252704653	0.00246231043953163	0.00795415299602832	FALSE	binary	389348/790(390138)	0.133390027744547	-0.524908885826533	-0.869844407509798	-0.190083138609546	0.172988113821601	-0.472234940028227	-0.817180221758724	-0.137398838672427	0.172993369239266	-0.339147897002166	-0.662962441474396	-0.021278996573408	0.163346070023371	-0.341346976490034	-0.660448730163668	-0.027293275234748	0.161185101603995	-0.316228804678582	-0.638435877644123	0.000341305757357151	0.16260973261788	-0.342249284979445	-0.654267087218891
Operative procedures - OPCS4: P24.7 Sacrospinous fixation of vagina	41272	41272.P247	Categorical multiple	240	Health-related outcomes > Hospital inpatient > Summary Operations	2005	binary	63961/114(64075)	0.000980168537244133	0.633122536758561	0.253795466485499	1.02716780639409	0.196670183546592	8.97964613542637e-05	FALSE	binary	382562/747(383309)	0.013160823959217	-0.00624148184682815	-0.0111827057558869	-0.00130736074385818	0.0025186236676477	0.00131022275945433	FALSE	binary	389672/755(390427)	0.200025732572847	-0.129192666628233	-0.466744729170812	0.205657715850026	0.171135988900079	-0.16381952495595	-0.509793493606317	0.177757325930451	0.17497183732606	-0.0743787222844633	-0.4059959399395	0.255713319073775	0.16842728818519	-0.134767317727053	-0.467790712509526	0.196449623134753	0.169068378795718	-0.278690247982257	-0.63232596607357	0.0689683652234964	0.178450173341091	-0.186081376772222	-0.517657934808708
Operative procedures - OPCS4: U15.1 Lung perfusion scanning NEC	41272	41272.U151	Categorical multiple	240	Health-related outcomes > Hospital inpatient > Summary Operations	2005	binary	64062/13(64075)	0.00108738798886749	-2.45779512424187	-5.36031189361421	-0.833601348027776	1.04087302794549	9.31222562192364e-05	FALSE	binary	383245/64(383309)	0.302553029987881	0.00888772038158852	-0.00797938297588045	0.0260304382580011	0.00865024244595687	0.0161392678293904	FALSE	binary	390362/65(390427)	0.0160815005807148	1.80499073615174	0.0378112392126747	4.74343305277186	1.08015305251502	1.8593468973367	0.0921666586863641	4.79778950837105	1.08015333510791	1.80600617394009	0.0388263702547913	4.74444861968853	1.08015317458291	1.57446029257684	-0.250236333717128	4.52726697188765	1.09547271135455	1.96223534064997	0.235938141637117	4.89040706004878	1.06907512272588	1.49659271169683	-0.328106049336389
Mineral and other dietary supplements: Glucosamine	6179	6179.2	Categorical multiple	100630	UK Biobank Assessment Centre > Touchscreen > Health and medical history > Medication	100045	binary	51023/12378(63401)	0.00140826770598183	-0.0649524392239371	-0.104838012406416	-0.0250792177930598	0.0203466042875622	9.64480510842091e-05	FALSE	binary	304640/74760(379400)	0.00215491504995291	0.000872868220787102	0.000315230897356483	0.00143056553197617	0.000284527866860004	0.000483508893109998	FALSE	binary	310325/76109(386434)	0.00389396331149663	0.0213648117762294	-0.0191508390517389	0.0618806879444954	0.0206712829582464	0.0222640962026493	-0.0187731678378446	0.063293519582016	0.0209353459590022	0.0684447935541919	0.0282470764322773	0.108649662334712	0.0205108509850555	0.0260184125247802	-0.0139497080042031	0.0659954217190834	0.020394151288597	0.040896512375863	0.000468391693783249	0.0813270186791874	0.0206271798726255	0.0671650879545772	0.028099229943528
Job code at visit	20277	20277.2319	Categorical single	2	UK Biobank Assessment Centre > Verbal interview > Employment	100073	binary	41036/361(41397)	0.00141858260720644	0.339804048161319	0.130675638032258	0.551210438139729	0.107184512425068	9.97738459491819e-05	FALSE	binary	247063/2183(249246)	0.0207934519085098	-0.00342168582099737	-0.00632305436236543	-0.000520704551644184	0.00148009099916112	0.0018239509583837	FALSE	binary	251558/2234(253792)	0.0413700400841882	-0.0467601697121919	-0.24295821422682	0.149068431720454	0.0999313092176443	-0.210811867181082	-0.419007932494781	-0.00447566053025542	0.105657749351074	-0.236505559801454	-0.443152947983992	-0.0315248457660763	0.104918863457381	-0.140549473765306	-0.338663238468559	0.0569572978976199	0.100845824946065	-0.107506708010232	-0.30593707701837	0.0902813042956062	0.100998030500198	-0.190397126708046	-0.386513775388213
Treatment speciality of consultant (recoded): Thoracic medicine	41246	41246.2550	Categorical multiple	269	Health-related outcomes > Hospital inpatient > Summary Administration	2001	binary	57488/3901(61389)	0.00145295536445645	-0.106157060302104	-0.171592333648966	-0.040793828154036	0.0333652002360744	0.000103099640814155	FALSE	binary	343416/23746(367162)	0.0418612874725438	0.000942529672766714	3.47039428321888e-05	0.00185057774508039	0.000463237875126441	0.00314928337074771	FALSE	binary	349824/24175(373999)	0.0888624875849922	0.0607131768150286	-0.00582646764743264	0.127276452352763	0.0339529327732973	0.0941535424662963	0.0272438969324994	0.161074598956547	0.0341385627171847	0.0556297704369378	-0.010879579886736	0.122163667435596	0.0339377123142413	0.0744990668269685	0.00899977059788762	0.140061115790089	0.0334322280065617	0.108811932639746	0.0428605079474143	0.174810958326142	0.0336590053063874	0.0714490615852109	0.00697550544045538
Operative procedures - secondary OPCS4: Z75.9 Bone of pelvis NEC	41210	41210.Z759	Categorical multiple	240	Health-related outcomes > Hospital inpatient > Summary Operations	2005	binary	64047/28(64075)	0.00149614047455556	1.32205368021515	0.481292565286957	2.32117036880295	0.460633716849889	0.000106425435679127	FALSE	binary	383124/185(383309)	0.0222164060713948	-0.0115585282528029	-0.0215396249806562	-0.00164902602571655	0.00506851840534493	0.00190381626662062	FALSE	binary	390238/189(390427)	0.0356357079676528	-0.508257979166294	-1.22137257546059	0.164093638542011	0.349926912524037	0.022784361208718	-0.581274183183781	0.624044903516781	0.305199191117641	0.0127269131328841	-0.582777787491916	0.608231631821301	0.301628399954613	-0.72763131067043	-1.48926596971742	-0.0249394367436355	0.369367786363316	-0.429739476817437	-1.12323930553013	0.230125051195326	0.341987105990618	-0.150791494764637	-0.754837201336045
Operative procedures - OPCS4: Z75.9 Bone of pelvis NEC	41272	41272.Z759	Categorical multiple	240	Health-related outcomes > Hospital inpatient > Summary Operations	2005	binary	64047/28(64075)	0.00149614047455556	1.32205368021515	0.481292565286957	2.32117036880295	0.460633716849889	0.0001097512305441	FALSE	binary	383124/185(383309)	0.0222164060713948	-0.0115585282528029	-0.0215396249806562	-0.00164902602571655	0.00506851840534493	0.00190597478846486	FALSE	binary	390238/189(390427)	0.0356357079676528	-0.508257979166294	-1.22137257546059	0.164093638542011	0.349926912524037	0.022784361208718	-0.581274183183781	0.624044903516781	0.305199191117641	0.0127269131328841	-0.582777787491916	0.608231631821301	0.301628399954613	-0.72763131067043	-1.48926596971742	-0.0249394367436355	0.369367786363316	-0.429739476817437	-1.12323930553013	0.230125051195326	0.341987105990618	-0.150791494764637	-0.754837201336045
Operative procedures - secondary OPCS4: S52.1 Insertion of steroid into subcutaneous tissue	41210	41210.S521	Categorical multiple	240	Health-related outcomes > Hospital inpatient > Summary Operations	2005	binary	64053/22(64075)	0.00154374368117078	1.53208459031039	0.546128988736946	2.77404322318892	0.55289623937056	0.000113077025409073	FALSE	binary	383203/106(383309)	0.0307143614474378	-0.0144632823608737	-0.0277538642004252	-0.00134050721629594	0.00672583936745759	0.00243049559661544	FALSE	binary	390319/108(390427)	0.187934509137756	-0.801116839922427	-1.69213258216494	-0.000563729339444245	0.425044639893064	-1.03793229162841	-2.05268676562987	-0.168473606236118	0.471520091107391	-0.485753861237406	-1.26805548196521	0.250666474321843	0.382845406287322	-0.849046799850591	-1.74005483494202	-0.0485031914630152	0.425040096470922	-0.799986138379192	-1.69100275424212	0.000568041220576246	0.425045153236825	-0.442595915846054	-1.17778128560016
Period spent working mix of day and night shifts	22641	22641	Continuous	488	Online follow-up > Work environment > Employment history	130	cont	1168	0.00158280210325589	0.184221890106753	0.0698550304519649	0.29858874976154	0.0582908361287551	0.000116402820274045	FALSE	cont	6975	0.178026946578402	-0.00110570862959341	-0.00271538917762772	0.000503971918440897	0.000821138079595996	0.0100932481436712	FALSE	cont	7101	0.0776161759654492	-0.0472655054491183	-0.163664434581351	0.0691334236831144	0.059378157317968	-0.12824394901664	-0.250169137838068	-0.00631876019521213	0.0621972478341032	-0.0480281783162921	-0.164473232623215	0.0684168759906306	0.0594016869835713	-0.0421397737182099	-0.158011905405058	0.0737323579686383	0.0591094240760048	-0.0925509694942109	-0.206613769451313	0.021511830462891	0.0581864363398615	-0.0982316889589152	-0.210068824554022
Interval between previous point and current one in numeric path (trail #1)	20149	20149	Integer	485	Online follow-up > Cognitive function online > Trail making	121	cont	15324	0.00159679702811872	-0.0483727608443768	-0.0784103302850783	-0.0183351914036754	0.0153243613386475	0.000119728615139018	FALSE	cont	90845	0.0132865838273856	0.000530761163991535	0.000110609899636947	0.000950912428346123	0.000214363972796474	0.00131885684683129	FALSE	cont	92551	0.00700493402166478	0.00384822624333612	-0.026426840697562	0.0341232931842343	0.015446544522355	0.0149626248381577	-0.0157172210843757	0.045642470760691	0.0156530655045793	0.0272420253318369	-0.00297292607333988	0.0574569767370136	0.0154158731682398	0.0195977663073046	-0.0101739392068265	0.0493694718214357	0.0151897261078962	0.00546818733796255	-0.0247021057937177	0.0356384804696428	0.0153930882141651	0.00891676411590067	-0.020317365539777
Operative procedures - OPCS4: H44.4 Examination of rectum under anaesthetic	41272	41272.H444	Categorical multiple	240	Health-related outcomes > Hospital inpatient > Summary Operations	2005	binary	63735/340(64075)	0.00160369047265566	0.345235477460905	0.130366199719213	0.562553198231126	0.110146947311453	0.000123054410003991	FALSE	binary	381351/1958(383309)	0.017884122310107	-0.00368154469447984	-0.0067293234943075	-0.00063444946734519	0.00155469267811352	0.00162320842686928	FALSE	binary	388433/1994(390427)	0.062677250953431	-0.145286818031793	-0.352456885205755	0.0607648092754956	0.105323063977058	-0.16625366381195	-0.377960950651263	0.0437505245915747	0.107482780214	-0.170723416825588	-0.379335821572914	0.0365851087495361	0.106009740106372	-0.302430284748141	-0.516175235857645	-0.0906602491632863	0.108450075193963	-0.100874708241646	-0.305660651043104	0.103096849873097	0.104187312301503	-0.313832148572614	-0.523534269193019
Signal-to-noise-ratio (SNR) of triplet (left)	4230	4230	Integer		UK Biobank Assessment Centre > Physical measures > Hearing test	100049	cont	22386	0.00182757572418192	-0.0404671495197469	-0.0659144466561815	-0.0150198523833124	0.0129828513226856	0.000126380204868964	FALSE	cont	133793	0.115663347938795	0.000286930977434632	-7.0538586468615e-05	0.000644400541337879	0.000182384131933741	0.00705620790882404	FALSE	cont	136204	0.12713299011372	0.0391301251621703	0.013357911975695	0.0649023383486456	0.0131492131201276	0.0225462113129436	-0.00348924055591059	0.0485816631817979	0.0132835198446226	0.0138983568860664	-0.0119352519160176	0.0397319656881504	0.0131805377110132	0.0258853081879738	0.00043295175375465	0.051337664622193	0.012986019351207	0.0290318365721663	0.00329265094880162	0.0547710221955311	0.0131323621627404	0.0193821693957391	-0.00555280300808697
Date K45 first reported (other abdominal hernia)	131622	131622	Date		Health-related outcomes > First occurrences > Digestive system disorders	2411	binary	64034/41(64075)	0.00199842150083304	1.0244928396755	0.363333110571998	1.76024299698112	0.352519745570937	0.000129705999733936	FALSE	binary	383085/224(383309)	0.0761167817317286	-0.00813833376594739	-0.0171671122624458	0.000854430318868264	0.00459342132386861	0.00511785529269556	FALSE	binary	390198/229(390427)	0.202911575383192	-0.388243004657538	-0.968875915002327	0.170871117254044	0.288792861284985	-0.560804743984571	-1.19143218461586	0.0321372062817193	0.309679855583996	-0.750631225322859	-1.41540512776779	-0.135100241542629	0.323764826871172	-0.602857130650234	-1.21905172413037	-0.0195926349841809	0.303679106307138	-0.489684318105085	-1.09287784571295	0.084807317169594	0.298256521094739	-0.287297723062222	-0.825745023427017
Cancer diagnosed by doctor	2453	2453	Categorical single	100603	UK Biobank Assessment Centre > Touchscreen > Health and medical history > Medical conditions	100044	binary	58880/5021(63901)	0.00203574627094682	-0.0915905532575421	-0.149839012472561	-0.033391106892683	0.029703681697557	0.000133031794598909	FALSE	binary	352171/30009(382180)	0.0365200243708735	0.00087110621769619	5.46195462210986e-05	0.00168776170082318	0.000416604092809792	0.00279960283198066	FALSE	binary	358655/30617(389272)	0.100174646611368	0.0249180254206067	-0.0346441849238929	0.0844828211571217	0.0303869725179553	0.0392645582891696	-0.0208932990909349	0.0994065879921965	0.030686150074735	0.0571778150987689	-0.00188829737601907	0.1162637313356	0.030138364532938	0.0918865234831483	0.0338786673284988	0.149948807076302	0.0296073790739739	0.043645830125466	-0.0157518265980423	0.103052153352129	0.0303046070251832	0.0400833584572991	-0.0175586266955093
Treatment/medication code: penicillin v	20003	20003.1140888758	Categorical multiple	4	UK Biobank Assessment Centre > Verbal interview > Medications	100075	binary	64012/31(64043)	0.00207686805132196	-1.21003658354621	-2.13184642820546	-0.420112645002449	0.429643473190932	0.000136357589463882	FALSE	binary	382835/188(383023)	0.00783400223347137	0.0134316931196221	0.00351680334420814	0.0234776470189332	0.00508682620241232	0.00100587117941634	FALSE	binary	389944/194(390138)	0.0256050004022242	0.708072830786889	-0.168923581884311	1.67843950631094	0.46297900495632	0.955614941028022	0.114974883737186	1.90596661303173	0.449161335857231	0.465552082146958	-0.466364019615489	1.46544477415391	0.483559605115699	0.727411520185953	-0.135923772689466	1.69030134699195	0.457805073570614	0.374792792171952	-0.582266097530345	1.38793429981938	0.492870638870075	0.988356123341363	0.180683526058217
PCT responsible for patient data: WOLVERHAMPTON CITY PCT	41229	41229.5MV	Categorical multiple	239	Health-related outcomes > Hospital inpatient > Summary Administration	2001	binary	64063/12(64075)	0.0021135944115759	-2.36756841020533	-5.27344457373819	-0.730391261620176	1.04451867578269	0.000139683384328855	FALSE	binary	383228/81(383309)	0.891767566204021	0.0010382296610932	-0.0139180044524717	0.0160660424383155	0.00763133878882531	0.0447008288723882	FALSE	binary	390344/83(390427)	0.0187891242488515	1.80448335966457	0.0373023365229402	4.74288738332956	1.07904770315769	2.63376091084071	1.02054393402294	5.53343279208876	1.03662985360655	1.62563923930521	-0.199065584079205	4.57842456501673	1.09438494993795	2.36360501412173	0.726509791872583	5.26947850212579	1.04335196808402	1.8078886400164	0.0407074932972036	4.74629271391832	1.07904775109768	1.49602899840035	-0.32867095088882
Job coding	22601	22601.42173304	Categorical single	497	Online follow-up > Work environment > Employment history	130	binary	15141/543(15684)	0.00247684769040329	-0.270879807241018	-0.44778325390635	-0.0952263070278994	0.0898914461179443	0.000143009179193827	FALSE	binary	90882/3239(94121)	1.57559048922503e-06	0.00605777937127629	0.00358258284171588	0.00853725859355933	0.00126389608025512	4.31704368848213e-05	TRUE	binary	92562/3301(95863)	0.000712320130071828	0.0210930652465426	-0.16646104169646	0.208648615280365	0.0956354941424678	0.0146755170124309	-0.176681071856942	0.205633310803275	0.0974699824002633	0.106031229912523	-0.0776714278605132	0.290155511579907	0.0937813229471461	0.164499587646681	-0.0142620829114079	0.344189071713472	0.0913935391132036	0.0752475619192506	-0.108879791366812	0.259742042993276	0.0939835509493803	0.0416849958972426	-0.137169349844337
Job code - historical	22617	22617.4217	Categorical single	2	Online follow-up > Work environment > Employment history	130	binary	15141/543(15684)	0.00247684769040329	-0.270879807241018	-0.44778325390635	-0.0952263070278994	0.0898914461179443	0.0001463349740588	FALSE	binary	90882/3239(94121)	1.57559048922503e-06	0.00605777937127629	0.00358258284171588	0.00853725859355933	0.00126389608025512	4.53289587290623e-05	TRUE	binary	92562/3301(95863)	0.000712320130071828	0.0210930652465426	-0.16646104169646	0.208648615280365	0.0956354941424678	0.0146755170124309	-0.176681071856942	0.205633310803275	0.0974699824002633	0.106031229912523	-0.0776714278605132	0.290155511579907	0.0937813229471461	0.164499587646681	-0.0142620829114079	0.344189071713472	0.0913935391132036	0.0752475619192506	-0.108879791366812	0.259742042993276	0.0939835509493803	0.0416849958972426	-0.137169349844337
Operative procedures - main OPCS4: C18.6 Correction of ptosis of eyelid using aponeurosis technique	41200	41200.C186	Categorical multiple	240	Health-related outcomes > Hospital inpatient > Summary Operations	2005	binary	64003/72(64075)	0.00253540757864685	-0.737759826777829	-1.25097340029621	-0.254256747987714	0.2529179915461	0.000149660768923773	FALSE	binary	382861/448(383309)	0.0214400064598132	0.00748964263806857	0.00110571843574574	0.0139081326828811	0.0032645981218778	0.0018606458297358	FALSE	binary	389970/457(390427)	0.009622993842895	0.440061848861271	-0.0798272297274267	0.979172002535996	0.268581377825481	0.191988055043667	-0.369821822857176	0.760274622248373	0.286405660005844	0.770447799050212	0.286924793409882	1.28367864261793	0.252927395371032	0.198692460356262	-0.346496031282633	0.755489414364548	0.279365067375046	0.355249458372337	-0.176207826023244	0.902479791174172	0.273523303402043	0.67864034902566	0.196997577669511
Operative procedures - secondary OPCS4: Z50.8 Skin of specified site NEC	41210	41210.Z508	Categorical multiple	240	Health-related outcomes > Hospital inpatient > Summary Operations	2005	binary	64018/57(64075)	0.00259007340111897	-0.83514020554941	-1.42866045474367	-0.285255294440436	0.289639613847507	0.000152986563788746	FALSE	binary	382979/330(383309)	0.0672663616581454	0.00693944824482848	-0.000492331498219619	0.0144157025540206	0.00380096347571026	0.00469694353306855	FALSE	binary	390092/335(390427)	0.00733844688968634	0.317278213945535	-0.305079277081667	0.959487845298932	0.319945825570164	0.700944651352633	0.125921310057414	1.31157924952523	0.300230977721213	0.175964406934038	-0.47075256683976	0.834104798502369	0.329980004981346	0.499493377064026	-0.0882613663259806	1.11870071103559	0.305561670788601	0.651110757141296	0.0760915971539907	1.26174164560287	0.300228926959309	0.101046350376771	-0.536834236278268
Operative procedures - OPCS4: Z50.8 Skin of specified site NEC	41272	41272.Z508	Categorical multiple	240	Health-related outcomes > Hospital inpatient > Summary Operations	2005	binary	64018/57(64075)	0.00259007340111897	-0.83514020554941	-1.42866045474367	-0.285255294440436	0.289639613847507	0.000156312358653718	FALSE	binary	382979/330(383309)	0.0672663616581454	0.00693944824482848	-0.000492331498219619	0.0144157025540206	0.00380096347571026	0.0046991020549128	FALSE	binary	390092/335(390427)	0.00733844688968634	0.317278213945535	-0.305079277081667	0.959487845298932	0.319945825570164	0.700944651352633	0.125921310057414	1.31157924952523	0.300230977721213	0.175964406934038	-0.47075256683976	0.834104798502369	0.329980004981346	0.499493377064026	-0.0882613663259806	1.11870071103559	0.305561670788601	0.651110757141296	0.0760915971539907	1.26174164560287	0.300228926959309	0.101046350376771	-0.536834236278268
Operative procedures - OPCS4: S27.1 Axial pattern local flap of skin to head or neck NEC	41272	41272.S271	Categorical multiple	240	Health-related outcomes > Hospital inpatient > Summary Operations	2005	binary	64057/18(64075)	0.00272917683753784	1.63016484324519	0.521355224990945	3.09296093634489	0.632529589027908	0.000159638153518691	FALSE	binary	383232/77(383309)	0.031096874940994	-0.0169379446407608	-0.032622566802408	-0.00153301239020703	0.00791141254710762	0.00246503194612329	FALSE	binary	390350/77(390427)	0.0977509258991527	-0.73901437181583	-1.70199053441283	0.124428334599191	0.457855283305432	-0.841557124745881	-1.87292604662578	0.0588948820219333	0.483161314569655	-1.5944511326525	-3.05726205129509	-0.485615803876187	0.632536012206513	-0.794087128226087	-1.75705659272442	0.0693471197919787	0.457851262016807	-1.06801964128811	-2.1914504434497	-0.119609629074817	0.516503751684254	-1.70443045700133	-3.16723889802069
Operative procedures - secondary OPCS4: T52.5 Digital fasciectomy	41210	41210.T525	Categorical multiple	240	Health-related outcomes > Hospital inpatient > Summary Operations	2005	binary	63949/126(64075)	0.00278434498258264	0.542526989938828	0.18536268419506	0.910741351672582	0.18453782846519	0.000162963948383664	FALSE	binary	382518/791(383309)	0.281531100748668	-0.00263041705252034	-0.00741837263688103	0.00215789770218752	0.00244238823185433	0.0150859091694008	FALSE	binary	389624/803(390427)	0.112517353046253	-0.360156308770598	-0.711460943372603	-0.0163634983900041	0.176878172911484	-0.105857210596289	-0.435689209970114	0.22078157752263	0.167098173989841	-0.261151662803058	-0.600769454862024	0.0733298192725383	0.171562879926378	-0.0454555839397169	-0.359699776088438	0.268580878367693	0.159953405675863	-0.353539352823391	-0.704845980182638	-0.00974436397344313	0.176879243478878	-0.0881119022887578	-0.400148798877237
Treatment/medication code: clarithromycin	20003	20003.1140873634	Categorical multiple	4	UK Biobank Assessment Centre > Verbal interview > Medications	100075	binary	64028/15(64043)	0.00303280992669185	-1.85127592351364	-3.70697092949106	-0.564925946406592	0.759590026434517	0.000166289743248636	FALSE	binary	382946/77(383023)	0.111484857324018	0.0125478585053109	-0.00288915670913781	0.0282868485544749	0.00793341340127022	0.00689000172681748	FALSE	binary	390058/80(390138)	0.0506602647862753	1.26948742177991	-0.150646424406153	3.17335876757362	0.801814418009047	0.984353256214909	-0.55032950759512	2.92780674117716	0.836690096364985	1.39855121907973	0.0144803491473662	3.28949660057094	0.790599756600834	-0.0347924123519146	-2.15529405828258	2.0857092345667	1.00001080833679	1.52463507090012	0.168679682728377	3.40560809306751	0.781768553758849	1.50266686281761	0.169248611778512
Operative procedures - OPCS4: W65.9 Unspecified primary open reduction of traumatic dislocation of joint	41272	41272.W659	Categorical multiple	240	Health-related outcomes > Hospital inpatient > Summary Operations	2005	binary	64064/11(64075)	0.00310873683339893	2.32429984341894	0.671628413930974	5.23413878394221	1.04884028117588	0.000169615538113609	FALSE	binary	383236/73(383309)	0.0291302343556046	-0.017624690365996	-0.0337744491333893	-0.00178394468835869	0.00813905007822569	0.00233336211362459	FALSE	binary	390354/73(390427)	0.182089113350293	0.0170687997370468	-0.873757880044022	0.907895560989037	0.447294100507936	-0.441016951679701	-1.51929211379541	0.549707215983865	0.516468541281426	-1.18996322869292	-2.68527338874166	-0.00540855578339752	0.658334304415579	-0.727450275142052	-1.89397790546521	0.307300838663791	0.547785303365734	-0.895255334165228	-2.18889393067974	0.200008760842078	0.59167002687209	-0.212341183693764	-1.13564353585077
Job coding	22601	22601.12322659	Categorical single	497	Online follow-up > Work environment > Employment history	130	binary	15663/21(15684)	0.00333160215969248	-1.44475751125736	-2.69103514142796	-0.450046998562158	0.556075655522632	0.000172941332978582	FALSE	binary	94007/114(94121)	0.286478258694852	0.00688729890899264	-0.00576135233876413	0.0196702648445249	0.0064770608730763	0.0153492488343982	FALSE	binary	95748/115(95863)	0.270813292219198	1.20230186970376	0.162601363198076	2.47003099067925	0.572185502324009	1.02889880056205	-0.0671271643936858	2.32308917628322	0.592025481323669	0.830253888572296	-0.292492528720721	2.13674928303852	0.601322870235602	0.537349099373675	-0.660742631605265	1.87768891643069	0.627154132001062	1.03915858573089	-0.0347759732595679	2.32303882374043	0.584279571059534	0.591393752835729	-0.564453493513081
Job code - historical	22617	22617.5241	Categorical single	2	Online follow-up > Work environment > Employment history	130	binary	15508/176(15684)	0.00347743806175012	-0.451408252968346	-0.761548111438311	-0.147725972143945	0.156299225635907	0.000176267127843555	FALSE	binary	92965/1156(94121)	0.00506220444229715	0.00575057068218648	0.00172778351996581	0.00978515422079573	0.00205515087459537	0.000774909342082542	FALSE	binary	94686/1177(95863)	0.136869641351323	0.214144096518143	-0.107698917875604	0.539064852963721	0.164655519826066	0.330929734375085	0.0108012481249167	0.654489408503207	0.163876637233713	0.444647939043073	0.139214451553148	0.756206659596019	0.157103346874921	0.362839767533201	0.0548463660445037	0.676480446612714	0.158280871159015	0.368249611944326	0.0573373951223797	0.68428566755319	0.159629665775486	0.349325905068099	0.0459851226122002
Job coding	22601	22601.82142611	Categorical single	497	Online follow-up > Work environment > Employment history	130	binary	15636/48(15684)	0.00351331794277251	-0.88555278136913	-1.54151302164315	-0.283725831059177	0.318159143798702	0.000179592922708527	FALSE	binary	93867/254(94121)	0.00336875887068185	0.0127722664054579	0.00421828287263635	0.0214223268992167	0.00438539541819349	0.000619495769297185	FALSE	binary	95604/259(95863)	0.0237225476145453	0.68151300011887	0.0511768286575441	1.35619697865032	0.32995257183075	0.178697077141724	-0.555781088781864	0.919341790725135	0.372173076038083	0.154676902242703	-0.565656750453372	0.886567304290694	0.366513526081299	0.229407231467973	-0.467024596341075	0.946369194062784	0.356899110646739	0.217961076747269	-0.489780684264333	0.94201190251589	0.361457960708735	0.474997440827906	-0.166104485295029
Job code - historical	22617	22617.8214	Categorical single	2	Online follow-up > Work environment > Employment history	130	binary	15636/48(15684)	0.00351331794277251	-0.88555278136913	-1.54151302164315	-0.283725831059177	0.318159143798702	0.0001829187175735	FALSE	binary	93867/254(94121)	0.00336875887068185	0.0127722664054579	0.00421828287263635	0.0214223268992167	0.00438539541819349	0.000621654291141426	FALSE	binary	95604/259(95863)	0.0237225476145453	0.68151300011887	0.0511768286575441	1.35619697865032	0.32995257183075	0.178697077141724	-0.555781088781864	0.919341790725135	0.372173076038083	0.154676902242703	-0.565656750453372	0.886567304290694	0.366513526081299	0.229407231467973	-0.467024596341075	0.946369194062784	0.356899110646739	0.217961076747269	-0.489780684264333	0.94201190251589	0.361457960708735	0.474997440827906	-0.166104485295029
Operative procedures - secondary OPCS4: H02.9 Unspecified other excision of appendix	41210	41210.H029	Categorical multiple	240	Health-related outcomes > Hospital inpatient > Summary Operations	2005	binary	64038/37(64075)	0.00353236263524245	1.01682053991421	0.323257421336885	1.79204196067318	0.37032271661641	0.000186244512438473	FALSE	binary	383087/222(383309)	0.137083099560008	-0.00685357445297629	-0.0159163496740349	0.0021813587045395	0.0046129296607262	0.00808150578483854	FALSE	binary	390203/224(390427)	0.0887981132700861	-0.238305952507107	-0.8195836837208	0.329306645961224	0.291098359657684	-0.459742276595814	-1.09987017350914	0.147470909602778	0.315627891004809	-0.342538095459152	-0.944057653372552	0.238835563471059	0.299583316275832	-0.693688933094015	-1.36746595097983	-0.0643905836746048	0.329461987983165	-0.572940049996473	-1.22891166669125	0.0447215643122281	0.3221588222067	-0.923527349457819	-1.64061288287425
Job code at visit	20277	20277.3542	Categorical single	2	UK Biobank Assessment Centre > Verbal interview > Employment	100073	binary	41048/349(41397)	0.00363295917882056	-0.315034558466398	-0.53013616142429	-0.102380134591035	0.109021126337974	0.000189570307303446	FALSE	binary	247304/1942(249246)	0.00675522960282329	0.00424818646994445	0.0011734608845511	0.00732849278469884	0.00157003765118716	0.000926005871179417	FALSE	binary	251809/1983(253792)	0.117461434655103	0.0724259332065552	-0.154529941861021	0.299888389602853	0.11580323338704	-0.0723580791378313	-0.312018372437624	0.165996206485928	0.121802402926202	0.0979892273715408	-0.128221157972564	0.324810951314732	0.115450740451042	0.0258914054188867	-0.200662745316539	0.253004909053756	0.115612255647241	0.0731021061895012	-0.153472352204122	0.300235927887309	0.115622652891034	0.058833029096924	-0.161245041723322
Operative procedures - secondary OPCS4: S06.6 Re-excision of skin margins of head or neck	41210	41210.S066	Categorical multiple	240	Health-related outcomes > Hospital inpatient > Summary Operations	2005	binary	63980/95(64075)	0.00367521758669215	-0.611699773906296	-1.04516806112058	-0.196450688635228	0.215686349327368	0.000192896102168418	FALSE	binary	382786/523(383309)	0.0523044330233379	0.00584150520230752	-5.8138110503426e-05	0.0117660906446924	0.00301534495671054	0.0038529614919703	FALSE	binary	389896/531(390427)	0.147190092164859	0.418666012549893	-0.0185949306049017	0.86865219941247	0.225414440635263	0.267006037593522	-0.192981433420021	0.733817924962669	0.235385025377861	-0.0161191505883317	-0.505793889626207	0.472335977988421	0.248300186206048	0.185286821422095	-0.271708419834022	0.649891068737548	0.234074837098891	0.340295826317216	-0.106039753389245	0.797026617850462	0.229404127371557	0.339046686550542	-0.094145432368098
Type of baguette eaten: other	20092	20092.5	Categorical multiple	81	Online follow-up > Diet by 24-hour recall > Bread/pasta/rice yesterday	100101	binary	9657/20(9677)	0.00372219666027561	1.44523375001602	0.441175837175373	2.69603997601357	0.559289106927978	0.000196221897033391	FALSE	binary	58108/93(58201)	6.76757995282895e-05	-0.0289140593365767	-0.043690178233974	-0.0145654381789229	0.0074137839554583	0.000112243135900535	TRUE	binary	59194/93(59287)	0.0300014637362663	-0.580591847965394	-1.44160523722471	0.217303223646148	0.417249332940648	-0.348035511111405	-1.14485056193517	0.411959360728009	0.392279289497014	-0.677080335565609	-1.58074928753463	0.145270950975726	0.43355559982871	-0.427166484174785	-1.22393929158391	0.332781708216673	0.392255820736576	-1.70528310521813	-3.16427765516421	-0.605339793342343	0.629514216791613	-0.7179596253652	-1.5788800162778
Operative procedures - OPCS4: U19.8 Other specified diagnostic electrocardiography	41272	41272.U198	Categorical multiple	240	Health-related outcomes > Hospital inpatient > Summary Operations	2005	binary	64064/11(64075)	0.00383288940280367	-2.28196184656161	-5.19180310052752	-0.629283689049501	1.04884288197894	0.000199547691898364	FALSE	binary	383262/47(383309)	0.0132581284217835	0.0254348606496644	0.005235237670852	0.046567740302361	0.0105005183280311	0.00131669832498705	FALSE	binary	390377/50(390427)	0.0115442301351052	1.40310489485955	-0.507960543543435	4.37673505474909	1.11806514507435	1.6775328164822	-0.147172998190048	4.63034490323064	1.09547723325646	-13.1979986725537	-156.306485229596	6.77666107752102	448.110945353316	1.06398915973179	-0.991561024696412	4.0705080400657	1.15472901540687	1.11907257088288	-0.936483639815303	4.12559440663503	1.1547317852933	0.586583951788856	-1.75914796024604
Operative procedures - secondary OPCS4: Z26.1 Parotid gland	41210	41210.Z261	Categorical multiple	240	Health-related outcomes > Hospital inpatient > Summary Operations	2005	binary	64064/11(64075)	0.00383799767143848	-2.2816868079464	-5.19152750497483	-0.629010290616668	1.04884236743441	0.000202873486763336	FALSE	binary	383249/60(383309)	0.0197574660361803	0.0210340954451477	0.00331367425563152	0.0393669596654477	0.00916784369001568	0.0017397686064583	FALSE	binary	390366/61(390427)	0.261523656063069	1.11780073374594	-0.937757910125748	4.12435599177191	1.15354049019066	1.16996473668286	-0.885595414335881	4.17652072967361	1.15354131501513	1.40044731274034	-0.510626345054628	4.37407564505669	1.11683554947377	1.91260342310276	0.186292422780569	4.84083268903536	1.06779067196967	1.97032082056203	0.244002031750772	4.89855289240878	1.06779353135626	0.995187288698651	-1.06037061021865
Operative procedures - OPCS4: Z26.1 Parotid gland	41272	41272.Z261	Categorical multiple	240	Health-related outcomes > Hospital inpatient > Summary Operations	2005	binary	64064/11(64075)	0.00383799767143848	-2.2816868079464	-5.19152750497483	-0.629010290616668	1.04884236743441	0.000206199281628309	FALSE	binary	383249/60(383309)	0.0197574660361803	0.0210340954451477	0.00331367425563152	0.0393669596654477	0.00916784369001568	0.00174192712830254	FALSE	binary	390366/61(390427)	0.261523656063069	1.11780073374594	-0.937757910125748	4.12435599177191	1.15354049019066	1.16996473668286	-0.885595414335881	4.17652072967361	1.15354131501513	1.40044731274034	-0.510626345054628	4.37407564505669	1.11683554947377	1.91260342310276	0.186292422780569	4.84083268903536	1.06779067196967	1.97032082056203	0.244002031750772	4.89855289240878	1.06779353135626	0.995187288698651	-1.06037061021865
Other non-alcoholic drinks	100510	100510	Categorical single	100010	Online follow-up > Diet by 24-hour recall > Hot/cold beverages yesterday	100104	binary	8393/1284(9677)	0.00383873594764095	-0.173793554744942	-0.292011901160501	-0.0559194057414398	0.060216890872851	0.000209525076493282	FALSE	binary	50490/7711(58201)	0.264433011767149	0.00093785392530518	-0.000709150887558078	0.00258558957389712	0.000840486417974068	0.0142397686064583	FALSE	binary	51418/7869(59287)	0.0674327740054521	0.110968990440895	-0.00989868013091269	0.231994363676717	0.0616956764290392	0.114865781684896	-0.0065573934127828	0.236415756169766	0.0619710765213438	0.0692901905207247	-0.0529631637086921	0.191609707315161	0.06237877576524	0.0610739982442427	-0.0592310780949956	0.181556946857901	0.0614137810977839	0.118481957134989	-0.00131080748568398	0.238496038309427	0.0611637995529543	0.107275629922197	-0.00969279565116981
Treatment/medication code: minims artificial tears single-use eye drops	20003	20003.1140878190	Categorical multiple	4	UK Biobank Assessment Centre > Verbal interview > Medications	100075	binary	64032/11(64043)	0.00387197172774471	-2.27992300530822	-5.18977203904252	-0.627221630490161	1.04885065409068	0.000212850871358255	FALSE	binary	382952/71(383023)	0.154008530800031	0.0116971742843841	-0.0043637712686327	0.0280658424751382	0.00825094732977913	0.00891901226040408	FALSE	binary	390064/74(390138)	0.212978488196484	1.11335273655868	-0.942213646668014	4.11991778364796	1.15336223253936	1.85627853219486	0.0890714031808796	4.79468134457455	1.07869428873514	1.80110273489555	0.0338990774246884	4.73950418932927	1.07869297774652	1.91010300984439	0.183780077761248	4.83834525708782	1.06759872473115	1.96327714161681	0.236947481729443	4.89152180095192	1.06760118827473	2.2896593218483	0.652531581295905
Treatment/medication code: garlic product	20003	20003.1140911732	Categorical multiple	4	UK Biobank Assessment Centre > Verbal interview > Medications	100075	binary	63208/835(64043)	0.00397765589475967	-0.201551203443866	-0.339482894991064	-0.0642872932987034	0.070175308020185	0.000216176666223227	FALSE	binary	377969/5054(383023)	0.00509851353715889	0.00272753188573405	0.000818527240618016	0.00463816519795441	0.000974354977851353	0.000777067863926783	FALSE	binary	384986/5152(390138)	0.0996581789269208	0.0647751824126651	-0.0783821079626614	0.208081126856293	0.0730466711401941	0.0733593327970614	-0.0713679614265206	0.218095838304693	0.0738112099867712	0.0990329013002593	-0.0426862105293122	0.241028980466421	0.0723465853090531	0.112839775152329	-0.0268049221032482	0.252942871418397	0.0713356701208556	0.0828985160536032	-0.0598012549239261	0.225788212505228	0.0728240820609048	0.205284798325481	0.0706686163103838
Treatment/medication code: captopril	20003	20003.1140860750	Categorical multiple	4	UK Biobank Assessment Centre > Verbal interview > Medications	100075	binary	64008/35(64043)	0.00398679377365077	-1.04192488113415	-1.85725792812086	-0.3209300115159	0.3868921543242	0.0002195024610882	FALSE	binary	382868/155(383023)	0.315392316706129	0.0055455768906638	-0.00527047132580442	0.0164429094684819	0.00553235903695366	0.0167285442928682	FALSE	binary	389976/162(390138)	0.0235493438670545	0.224236666352482	-0.658153317194751	1.13298234959799	0.449573424732454	0.362805721488464	-0.497227937203582	1.25905292395771	0.441072081389635	0.652049516202444	-0.133542917328955	1.50566047350339	0.412349892423046	0.716244782886138	-0.0499810278712877	1.55851551439183	0.404769139583088	-0.374068427556407	-1.46721796959416	0.646095952517952	0.527120838621183	0.193833777193096	-0.666182690744474
Operative procedures - secondary OPCS4: K26.3 Prosthetic replacement of aortic valve	41210	41210.K263	Categorical multiple	240	Health-related outcomes > Hospital inpatient > Summary Operations	2005	binary	64049/26(64075)	0.00408477480019729	1.22504725193905	0.371277524144801	2.23128833638405	0.465559113093459	0.000222828255953173	FALSE	binary	383139/170(383309)	0.495281633847517	0.00359458030719085	-0.00672821133172604	0.0139743699378288	0.00527550226225182	0.0254489725436021	FALSE	binary	390255/172(390427)	0.00273353818725653	-1.03095216843376	-1.96687241434459	-0.216142796825861	0.439258191788537	-0.72622086306225	-1.56357622554118	0.0316805316811792	0.401505224865395	-0.901317601875994	-1.78255120697009	-0.117734109216034	0.418439907987756	-0.321068412334392	-1.00790604622093	0.344183781159141	0.341697822382313	-0.198416915070462	-0.870155224034937	0.457137535624148	0.335551088276704	-0.00839055111721081	-0.615936306232286
Treatment/medication code: clobazam	20003	20003.1140863268	Categorical multiple	4	UK Biobank Assessment Centre > Verbal interview > Medications	100075	binary	64029/14(64043)	0.00423221635402122	1.81740215979265	0.517901027375551	3.67792932062144	0.763801027885554	0.000226154050818146	FALSE	binary	382953/70(383023)	0.281503197468145	-0.0088404919884124	-0.0250605202561657	0.00724954775788737	0.00822010693022622	0.0150815921257123	FALSE	binary	390066/72(390138)	0.0391335226337316	-0.526844854553827	-1.51545396512652	0.383896787687621	0.475666653649227	-1.31895908680357	-2.79822552084326	-0.172150863263938	0.645550646080833	-1.77711746768978	-3.63763175981676	-0.477642167258143	0.763796807258845	-0.728345253821131	-1.78362207041502	0.217623824943991	0.500065028492074	-1.77672577887121	-3.63723956757432	-0.477251566044877	0.763796764774792	-0.296532685827453	-1.15918537250777
PCT responsible for patient data: GREAT YARMOUTH AND WAVENEY PCT	41229	41229.5PR	Categorical multiple	239	Health-related outcomes > Hospital inpatient > Summary Administration	2001	binary	64061/14(64075)	0.00428949818931246	1.81496124670015	0.515488141063248	3.67547450165204	0.763793215086582	0.000229479845683118	FALSE	binary	383234/75(383309)	0.0348452060344871	-0.0168078994606932	-0.0327077336039611	-0.00119180124970282	0.00801918611507692	0.00269599378345709	FALSE	binary	390351/76(390427)	0.088728278598786	-0.389899385433179	-1.32702560425536	0.492857991515189	0.45651029383807	-0.336454663432756	-1.2735826262779	0.546304685437541	0.456511286079195	-1.08449263277646	-2.35912453536863	-0.0298298879625427	0.577409039741927	-0.573626480240502	-1.56222986801497	0.33710851312239	0.475663337779975	-1.77266401344794	-3.63317835279375	-0.473188627932255	0.763797052451923	-0.514686267264656	-1.45180958674101
Operative procedures - OPCS4: T30.9 Unspecified opening of abdomen	41272	41272.T309	Categorical multiple	240	Health-related outcomes > Hospital inpatient > Summary Operations	2005	binary	63983/92(64075)	0.00429101815024019	0.608081895372578	0.188653046527797	1.04468575719681	0.217516464400605	0.000232805640548091	FALSE	binary	382766/543(383309)	0.609374482727408	-0.00150617790727642	-0.00728323374926923	0.00427437422338352	0.00294734552144864	0.030981264030392	FALSE	binary	389877/550(390427)	0.0299277682863124	-0.280223446847165	-0.675921946169381	0.108049158422446	0.199354139629767	-0.486016557914394	-0.917961454223363	-0.0700988209080062	0.215466885979297	-0.328943858274134	-0.730676496141046	0.0639708233487629	0.202049234430357	-0.450383299159558	-0.862167103710988	-0.0497742290587075	0.206525013781255	-0.129695413360095	-0.507591582504745	0.244785244972854	0.191372121695576	-0.635076972701039	-1.06257210122218
Operative procedures - secondary OPCS4: S27.1 Axial pattern local flap of skin to head or neck NEC	41210	41210.S271	Categorical multiple	240	Health-related outcomes > Hospital inpatient > Summary Operations	2005	binary	64061/14(64075)	0.00435492249369755	1.8122987161715	0.512798271327946	3.67282550403144	0.763793962209549	0.000236131435413064	FALSE	binary	383241/68(383309)	0.0971081907980116	-0.0138393982068536	-0.0304293803613062	0.00250438101459058	0.00837805688599137	0.00621438438957002	FALSE	binary	390359/68(390427)	0.126596322429152	-0.515692915474563	-1.50437624771872	0.395136341194116	0.475704687315009	-1.02385934322414	-2.29855174928676	0.0308913039806281	0.577441862864575	-1.37106290822752	-2.85037273897959	-0.224183143433987	0.645570663342179	-0.724955728953212	-1.78030014378986	0.221097308885755	0.500100031678675	-0.844696515477872	-1.99012377527832	0.147295569783919	0.53238992284106	-1.88642956144164	-3.7469759038016
Operative procedures - main OPCS4: N06.6 Inguinal orchidectomy NEC	41200	41200.N066	Categorical multiple	240	Health-related outcomes > Hospital inpatient > Summary Operations	2005	binary	64061/14(64075)	0.00446747644934294	1.80788415513905	0.508283001121578	3.66846048814965	0.763857557937495	0.000239457230278036	FALSE	binary	383249/60(383309)	0.0446536740457948	-0.017888831428907	-0.0357331932968807	-0.000425237760266042	0.00897854402331007	0.00330901398722155	FALSE	binary	390366/61(390427)	0.119210744965983	-0.675237636736745	-1.73063979174083	0.270886710954838	0.500139994557065	-2.41009481560469	-5.31263959699531	-0.785820574412886	1.04090149209571	-0.671539695743764	-1.72694658138718	0.274590634015501	0.500142860642346	-1.13105923392142	-2.40578082842838	-0.0762673860017113	0.577467296764803	-0.851937309101692	-1.99740791756105	0.140111506809005	0.532422639573929	-1.20462178178809	-2.47933921626945
Age at bilateral oophorectomy (both ovaries removed)	3882	3882	Integer	100291	UK Biobank Assessment Centre > Touchscreen > Sex-specific factors > Female-specific factors	100069	cont	2769	0.00458296054526345	-0.0974311618304443	-0.164807492230884	-0.0300548314300043	0.0343612679461604	0.000242783025143009	FALSE	cont	16401	0.0046738304660472	0.00138118622520369	0.000424139577153212	0.00233823287325418	0.000488262036660607	0.000731738905197721	FALSE	cont	16715	0.0284710307308484	0.0260851262571067	-0.0430752896678359	0.0952455421820492	0.0352840177382479	0.000976269679188114	-0.0682250023944888	0.070177541752865	0.0353048615845056	0.0280942189802263	-0.0406949364677142	0.0968833744281668	0.0350946093739277	-0.012941478761821	-0.0815251387629739	0.0556421812393319	0.0349897704296759	0.0283145828381426	-0.0404867182444793	0.0971158839207644	0.0351008057911095	0.0202167338609379	-0.0467261774834082
	3761	3761	Integer	100291	UK Biobank Assessment Centre > Touchscreen > Health and medical history > Medical conditions	100044	cont	12810	0.00461991096181155	-0.048156744270499	-0.0814833074114998	-0.0148301811294982	0.0170020538816994	0.000246108820007982	FALSE	cont	77438	0.00422501640755312	0.000680809061583643	0.000214381439398174	0.00114723668376911	0.000237973929711641	0.000707995164911069	FALSE	cont	78868	0.000514599538818139	0.00148186680690241	-0.0321568458678149	0.0351205794816197	0.0171626604390691	0.003864233490477	-0.0303523211897285	0.0380807881706825	0.0174574786808825	0.063959007714268	0.030460949949267	0.097457065479269	0.0170908975128866	0.0230550281050659	-0.0100790600823047	0.0561891162924365	0.016905198186892	0.0451454274273964	0.0118797629024837	0.078411091952309	0.0169723291744802	0.0121939007273631	-0.0200896082518044
Date L71 first reported (rosacea)	131792	131792	Date		Health-related outcomes > First occurrences > Skin and subcutaneous tissue disorders	2412	binary	63434/641(64075)	0.00462702915227434	-0.225771698112895	-0.38315512215387	-0.069380286133121	0.080004408379874	0.000249434614872955	FALSE	binary	379697/3612(383309)	0.537493198045416	0.000707898108410475	-0.00154185376458375	0.00295909066964473	0.00114813774260492	0.0275729580383354	FALSE	binary	386745/3682(390427)	0.139704247540002	0.0835279930035234	-0.0797650501637859	0.247121635613997	0.0833437135003587	0.109351701347689	-0.055084693351291	0.273973376911021	0.0838968577359482	0.0882142199367314	-0.0748057287766441	0.251562623417436	0.0832117209248707	0.0953983845086941	-0.0654101457730295	0.256758234410156	0.0821419889123827	-0.0270563594976854	-0.19519215035986	0.140877493029719	0.0856816187546995	0.0123832515486199	-0.148646028916605
Operative procedures - secondary OPCS4: Q02.1 Avulsion of lesion of cervix uteri	41210	41210.Q021	Categorical multiple	240	Health-related outcomes > Hospital inpatient > Summary Operations	2005	binary	64058/17(64075)	0.00464505774247996	1.56692779976483	0.447120462534507	3.03454315872856	0.636324283582943	0.000252760409737927	FALSE	binary	383196/113(383309)	0.937258776575397	-0.000508643517318934	-0.0131793880805881	0.0121912257835487	0.0064614660422303	0.0468377654981868	FALSE	binary	390312/115(390427)	0.0645897612684388	-0.324768095979307	-1.16644292887892	0.479736610513374	0.414185179900748	-0.632445461082818	-1.60291957613729	0.244681841639012	0.463042583800343	-1.02358471683058	-2.15340239421394	-0.0626266144020632	0.521102603025111	-0.597323181313222	-1.51524329731301	0.250738125392844	0.443334393919344	-0.228215918308183	-1.04123963659696	0.559480484174407	0.403062132583613	-0.806885722986415	-1.77735252533061
Treatment/medication code: oxybutynin	20003	20003.1140883568	Categorical multiple	4	UK Biobank Assessment Centre > Verbal interview > Medications	100075	binary	63892/151(64043)	0.00472158317560996	0.466012723018999	0.141810838570527	0.798010032175159	0.167022090746404	0.0002560862046029	FALSE	binary	382120/903(383023)	0.142332260562933	-0.00335483708152067	-0.00783781108869041	0.00112713994215362	0.00228653367798336	0.00831894318770506	FALSE	binary	389222/916(390138)	0.541039929674652	-0.187302313868754	-0.494891145357528	0.117129756634153	0.155827573309164	-0.235701151064237	-0.552749422045897	0.0764305835385856	0.160177467424099	-0.220701511554561	-0.530825170009527	0.0857969358106559	0.156994162468915	-0.174859714483739	-0.47658325312885	0.124774999695457	0.153123517813483	-0.156864394529799	-0.462033987134017	0.145592457743902	0.154713277641032	-0.335644021731291	-0.645743670949423
Operative procedures - main OPCS4: L71.2 Percutaneous transluminal embolectomy of artery	41200	41200.L712	Categorical multiple	240	Health-related outcomes > Hospital inpatient > Summary Operations	2005	binary	64058/17(64075)	0.00480430209472408	1.56140552886063	0.441645816326442	3.028993115676	0.636295021729123	0.000259411999467873	FALSE	binary	383248/61(383309)	0.080147636766323	-0.015431778657896	-0.0330255334524806	0.00184729916691603	0.0088684933854598	0.00536824382662753	FALSE	binary	390365/62(390427)	0.140284994013723	-1.00893748479358	-2.13871200410418	-0.0480376925170697	0.521075396983222	-1.46813920575208	-2.9356967889668	-0.348429977495912	0.63628125109229	-1.93233198634054	-3.7838639293747	-0.657247793607738	0.755963180793501	-1.06281877947586	-2.19258783925166	-0.10192660522993	0.52107191224016	-1.22599676008549	-2.48682203569618	-0.200601793810283	0.567029151432974	-1.12987835503077	-2.25965091442931
Operative procedures - main OPCS4: U17.5 Computed tomography of colon	41200	41200.U175	Categorical multiple	240	Health-related outcomes > Hospital inpatient > Summary Operations	2005	binary	64026/49(64075)	0.00481390526613777	0.838653082841514	0.250026838087206	1.47538906205732	0.310077509318868	0.000262737794332846	FALSE	binary	383009/300(383309)	0.0470373775079291	-0.00787301972305935	-0.0156685938520939	-0.000103028648736096	0.0039682455575196	0.00347306164738387	FALSE	binary	390121/306(390427)	0.13072723861773	-0.287431324383701	-0.81385376572589	0.225340881760769	0.263616282633342	-0.278283456636335	-0.812059522066957	0.239691965307278	0.266762900495028	-0.294316233070697	-0.820736868597903	0.218454059587252	0.263615481995191	-0.340869919885801	-0.867283732177149	0.171893144545885	0.263611576837337	-0.242715922806197	-0.762296414423282	0.265199478171644	0.26068357578809	-0.328950246938215	-0.842121088012443
Job coding	22601	22601.52232640	Categorical single	497	Online follow-up > Work environment > Employment history	130	binary	15670/14(15684)	0.00483913467746313	-1.79441839866629	-3.65529857973652	-0.494203963745434	0.764071591263306	0.000266063589197818	FALSE	binary	94058/63(94121)	0.0465639367122771	0.0174722990592897	0.000263751812293169	0.0351832960132697	0.00888118377849397	0.00342989121049905	FALSE	binary	95798/65(95863)	0.251323361679639	0.938976903793541	-0.596299899626123	2.88280879682879	0.83697983655796	0.8066575328052	-0.827801512923844	2.78313002227663	0.866347437097405	1.11781605065067	-0.350862750594817	3.03888709791925	0.816829746126172	0.89563019278581	-0.639637373017474	2.83945619798527	0.836975499527831	0.945448318287792	-0.589827665414175	2.88927998056251	0.836979580804717	0.594745625907643	-1.03965161957622
Job coding	22601	22601.91492705	Categorical single	497	Online follow-up > Work environment > Employment history	130	binary	15670/14(15684)	0.00491197448592853	1.79187199142038	0.491552818047547	3.65280267409956	0.764140749425284	0.000269389384062791	FALSE	binary	94059/62(94121)	0.152708421389538	-0.0124768422684045	-0.0297892118565275	0.00461885698331618	0.00875087789609335	0.00883698843032291	FALSE	binary	95800/63(95863)	0.0276272531853834	-0.661120656308832	-1.71730509979534	0.285977652285193	0.500609449212293	-0.285513229836198	-1.22373919735655	0.598484508378438	0.45713381551464	-2.44253448017911	-5.34532203570432	-0.817510119988896	1.04114976465835	-1.39331233756408	-2.87316836676046	-0.245529563754325	0.645966849730311	-1.35814738146765	-2.83799718302083	-0.210376608686031	0.645962160557083	-0.792027793326854	-1.84814091832288
Other dietary supplements (pilot): Selenium	10854	10854.4	Categorical multiple	100690	UK Biobank Assessment Centre > Touchscreen > Health and medical history > Medication	100045	binary	542/18(560)	0.0050016824199008	-1.56145832563614	-3.0342012017986	-0.435898792618538	0.639601401450644	0.000272715178927764	FALSE	binary	3080/110(3190)	0.000641609524226457	0.0231168640494889	0.00975115946812277	0.0368656192048532	0.00690436183166188	0.000256864099464687	FALSE	binary	3149/115(3264)	0.00673646296959818	0.922816199164015	-0.370765523887918	2.46704052031814	0.696445994424239	1.19882831448278	-0.02583437166341	2.71447886236991	0.673542474406457	1.18573435825642	-0.0130391484189371	2.69011136415519	0.664643061487723	0.740750431876044	-0.604248763927878	2.30587885757236	0.713242473112356	0.129120451105488	-1.56719907432828	1.82545184293311	0.822025766055526	0.809690234794499	-0.483063675456947
Average acceleration 01:00 - 01:59	90028	90028	Continuous		Additional exposures > Physical activity measurement > Acceleration averages	1009	cont	13814	0.00504051321188635	-0.0476675081197069	-0.0809844073133299	-0.0143506089260839	0.0169972404757806	0.000276040973792736	FALSE	cont	81718	0.0065137776860901	0.000652744176893571	0.000182511563827452	0.00112297678995969	0.000239915453342011	0.000904420652737006	FALSE	cont	83289	0.0323089281577974	0.0269429024409914	-0.0068349025784301	0.060720707460413	0.0172336401794912	0.0419247900556795	0.00761102981423505	0.076238550297124	0.0175070877715816	-0.00182319543463536	-0.0356828399888244	0.0320364491195537	0.0172753952045388	0.0182751317366796	-0.0149414713581223	0.0514917348314816	0.0169473115672154	0.0264654995462688	-0.0073611741320496	0.0602921732245872	0.0172585732644858	0.0167483693058732	-0.015788540083296
Operative procedures - main OPCS4: S43.4 Removal of suture from skin NEC	41200	41200.S434	Categorical multiple	240	Health-related outcomes > Hospital inpatient > Summary Operations	2005	binary	64007/68(64075)	0.00507183761179392	0.698569170390417	0.206872620560479	1.21765312493088	0.256458688720945	0.000279366768657709	FALSE	binary	382964/345(383309)	0.365871011909264	-0.00334233013074991	-0.0105918442667367	0.00390476283311967	0.00369616524553901	0.0191871006734588	FALSE	binary	390074/353(390427)	0.175337689484066	-0.616029938766515	-1.12683220335398	-0.130279838592562	0.252891204095765	-0.408368530620485	-0.89132554413648	0.0572131256220553	0.240838415953215	-0.850385835937402	-1.40984621128234	-0.330127319974939	0.273712500011959	-0.441440973205939	-0.912914178300466	0.0157250741613496	0.235836178818538	-0.495335694315666	-0.984575313844622	-0.0251772790121774	0.243566374855063	-0.308807059422754	-0.748856835549461
Cappuccino intake	100290	100290	Categorical single	100006	Online follow-up > Diet by 24-hour recall > Hot/cold beverages yesterday	100104	ordcat	9677	0.00512307878775474	-0.255999574169245	-0.436826924783543	-0.0765640216699516	0.0918524501757147	0.000282692563522682	FALSE	ordcat	58194	0.0507115513990401	0.0024792777713003	-7.85013785094694e-06	0.00497317553478532	0.00127050725274457	0.00374071835606976	FALSE	ordcat	59280	0.451187215316031	0.124742733092259	-0.0618465271742953	0.312414450400353	0.0954823727157995	0.133252790825139	-0.0545369112807192	0.321675482862385	0.0959607780812934	0.190929483610214	0.00620163874183906	0.37665368402123	0.0944909459771696	0.166744477276563	-0.0158861147190601	0.350647658230988	0.0934749369137289	0.0928636480047019	-0.0936817490259546	0.279754337175261	0.0954473922914525	0.113951993493929	-0.0668099687826768
	20150	20150	Continuous		UK Biobank Assessment Centre > Physical measures > Spirometry	100020	cont	46918	0.00521387453763706	0.0189224322834177	0.00564586403462988	0.0321990005322054	0.00677370901856689	0.000286018358387655	FALSE	cont	282173	0.00155494365745999	-0.000298323082210182	-0.000483108681479858	-0.000113537482940507	9.42796949785576e-05	0.000392850975651874	FALSE	cont	287393	0.121599446321543	-0.00186341801754983	-0.0151461920119629	0.0114193559768633	0.00677702149408952	-0.00563397981154634	-0.019129822654648	0.00786186303155536	0.00688573163008151	-0.0135242806862881	-0.0268308569220218	-0.000217704450554392	0.00678916566676799	-0.00632726107114771	-0.0194425773972056	0.00678805525491017	0.00669158269807667	-0.014307806501711	-0.0275997271072915	-0.00101588589613061	0.00678168819853733	-0.010591042202582	-0.023453477565832
Time spent using computer	1080	1080	Integer	100329	UK Biobank Assessment Centre > Touchscreen > Lifestyle and environment > Physical activity	100054	ordcat	49739	0.00528389581366017	0.0463533409857455	0.0137774569209615	0.0789306833140005	0.0166193535823301	0.000289344153252627	FALSE	ordcat	296531	0.0187240604330992	-0.000549060154580717	-0.00100581202608645	-9.23130583382701e-05	0.000233560714283998	0.00167932999481955	FALSE	NA	NA	NA	NA	NA	NA	NA	NA	NA	NA	NA	NA	NA	NA	NA	NA	NA	NA	NA	NA	NA	NA	NA	NA	NA
Job code at visit	20277	20277.5113	Categorical single	2	UK Biobank Assessment Centre > Verbal interview > Employment	100073	binary	41221/176(41397)	0.00537335823172754	-0.426005460919388	-0.733321232874058	-0.125270737400498	0.154819393158516	0.0002926699481176	FALSE	binary	248142/1104(249246)	0.064703899695297	0.00383627693496728	-0.000233778135595269	0.0079156398621708	0.0020786165065533	0.00456743222241409	FALSE	binary	252672/1120(253792)	0.380534648120007	0.198320133542538	-0.120902630741964	0.520670444952528	0.16332328340738	0.34747403428379	0.0353615623393696	0.664067159959552	0.160060257045668	0.238010047880174	-0.0793225306383649	0.558832599840939	0.162456660479359	0.332054017406931	0.0267685338200757	0.643084645743692	0.156916901688358	0.195116295298749	-0.124104224268006	0.517464518524882	0.163322171530508	0.292078540843766	-0.0105048981016657
Had major operations	2415	2415	Categorical single	100603	UK Biobank Assessment Centre > Touchscreen > Health and medical history > Operations	100047	binary	10515/18747(29262)	0.00551540341110174	0.0683744033230914	0.0200854423600294	0.116674079455626	0.0246400198249661	0.000295995742982573	FALSE	binary	63491/111387(174878)	0.219270934913933	-0.000423152535088561	-0.0010983076136102	0.000251961006819126	0.000344461226957231	0.0120208081505785	FALSE	binary	64698/113462(178160)	0.222730171646382	-0.0744674449447082	-0.123082630629933	-0.0258591595443664	0.0248019936202509	-0.052956117964448	-0.102363702690838	-0.00354637895294846	0.025208574367304	-0.0363751304105629	-0.0851716515981483	0.0124198482711645	0.0248958703544159	-0.0664362627489704	-0.114502894964194	-0.0183803749743622	0.0245211437100083	-0.0532917236857106	-0.10204444985359	-0.00454281325941003	0.0248729498071824	-0.0468486104241579	-0.0941216327564184
Operative procedures - secondary OPCS4: W28.1 Application of internal fixation to bone NEC	41210	41210.W281	Categorical multiple	240	Health-related outcomes > Hospital inpatient > Summary Operations	2005	binary	63528/547(64075)	0.00565995380368116	-0.238932654994604	-0.409565346953143	-0.0695263174925468	0.0866950859542987	0.000299321537847546	FALSE	binary	379970/3339(383309)	0.141788872510422	0.00175595990911371	-0.000586417371637891	0.00410035150958619	0.00119555822494942	0.00829304092557417	FALSE	binary	387029/3398(390427)	0.0560401404171417	0.0796152532528184	-0.0980012451275631	0.257568220722148	0.0906498880324614	0.181267177918389	0.00583753666533383	0.357276661815967	0.0895982539894607	0.280096262855467	0.110932891117936	0.450512140553429	0.0865780199913079	0.105771399326503	-0.0685009333988226	0.280745400777141	0.089039804682193	0.109399648477611	-0.0670038947554937	0.28627381419118	0.0900663661452853	0.19634445394079	0.0286679242671214
Operative procedures - main OPCS4: U25.8 Other specified breath tests	41200	41200.U258	Categorical multiple	240	Health-related outcomes > Hospital inpatient > Summary Operations	2005	binary	64061/14(64075)	0.00572281205759692	-1.76275896793518	-3.62329223953681	-0.463244708763829	0.763806723886384	0.000302647332712518	FALSE	binary	383250/59(383309)	0.0209858135474415	0.0210091597710108	0.00313791159092788	0.0395004711516155	0.00924606071619433	0.00183042652391642	FALSE	binary	390366/61(390427)	0.100459756771452	0.414789503717708	-1.38296018620023	2.44198383865267	0.9128995494568	1.16561922851685	-0.302426202964645	3.08631056544089	0.816529959679621	0.709641282819579	-0.924267087611565	2.68573181788446	0.866057937367432	0.370710617925928	-1.42703562638962	2.39790227162833	0.912897497343321	0.012528201768937	-2.10798401571958	2.13304039850496	1.00001487670096	0.798806606886824	-0.735882674438134
Operative procedures - main OPCS4: T59.4 Excision of ganglion of foot	41200	41200.T594	Categorical multiple	240	Health-related outcomes > Hospital inpatient > Summary Operations	2005	binary	63979/96(64075)	0.00590452791720768	-0.575401165418232	-1.00409148407672	-0.16378972117492	0.213551607473545	0.000305973127577491	FALSE	binary	382706/603(383309)	0.803522319675968	0.000696366390378254	-0.00478750245400042	0.00618883199693137	0.00279919247851217	0.040526247625626	FALSE	binary	389811/616(390427)	0.0675987939320122	0.379135133329619	-0.0546237204761195	0.824478577543246	0.223346601183473	0.582717970301765	0.163677512043544	1.01702102010501	0.216844497147038	0.436190537670773	0.00844189564568602	0.877036397696599	0.220694972478841	0.481405082579397	0.0623818010861547	0.91569215128963	0.216835780695611	0.441054617323928	0.013304156554988	0.881902197405585	0.220695896473889	0.350504079337596	-0.0735635755859804
Weighted-mean OD in tract superior thalamic radiation (right)	25701	25701	Continuous		UK Biobank Assessment Centre > Imaging > Brain MRI > Diffusion brain MRI > dMRI weighted means	135	cont	5595	0.00592674430616828	-0.0676949553255932	-0.115921793901782	-0.0194681167494043	0.0246006552330422	0.000309298922442464	FALSE	cont	33358	0.627742393543825	-0.000167372429005806	-0.000843945469119255	0.000509200611107643	0.000345184143016601	0.0318489898117769	FALSE	cont	33951	0.0201742755475121	0.0651042484909111	0.0163920243562806	0.113816472625542	0.0248527458647893	0.0579282605169316	0.00846457203687839	0.107391948996985	0.0252361394119947	0.0372276967500617	-0.0111561047869119	0.0856114982870352	0.024685186212139	0.0403804044745089	-0.00765176640326912	0.0884125753522868	0.0245057859164945	0.0598436205503183	0.0111995121174683	0.108487728983168	0.0248179935565992	0.012866624603062	-0.0341445565242188
Operative procedures - main OPCS4: W89.1 Endoscopic chondroplasty NEC	41200	41200.W891	Categorical multiple	240	Health-related outcomes > Hospital inpatient > Summary Operations	2005	binary	63991/84(64075)	0.00600087826144108	-0.615706340815384	-1.07824659592103	-0.174141346249445	0.229604790343569	0.000312624717307436	FALSE	binary	382805/504(383309)	0.883366181083042	0.000448976882521978	-0.00554713741966692	0.00645474427230151	0.00306044767811015	0.0443058193748921	FALSE	binary	389913/514(390427)	0.0960254567755899	0.575793420214367	0.127198010733749	1.04353364912456	0.232689056391972	0.413969336713948	-0.0576612133061736	0.898598584561706	0.242749897200823	0.362636367763917	-0.108987487524906	0.847259329044009	0.242745810600086	0.382483358754283	-0.0812147965966734	0.861319396343543	0.239292068864403	0.578970633038583	0.130375105618448	1.04671098538593	0.232689168741726	0.254413318615558	-0.214438283310825
Operative procedures - secondary OPCS4: E63.2 Endobronchial ultrasound examination of mediastinum	41210	41210.E632	Categorical multiple	240	Health-related outcomes > Hospital inpatient > Summary Operations	2005	binary	64065/10(64075)	0.00610729418471473	2.21693877717564	0.545179442198978	5.13161396120148	1.05413604051808	0.000315950512172409	FALSE	binary	383231/78(383309)	0.177820467680679	-0.0104801229095093	-0.0258689279414482	0.00475973554912396	0.00779462510330257	0.0100759799689173	FALSE	binary	390349/78(390427)	0.483660565639813	-0.230090756582217	-1.25911413260714	0.7573516906484	0.504040873285302	-0.515875915985851	-1.69612309184158	0.547124742797787	0.557855530802548	0.0140606099177486	-0.926631762772742	0.954753091273713	0.471497795329601	-0.620575055282668	-1.80081335966404	0.442414624804784	0.557850116077555	-0.560538089782109	-1.74078463273204	0.502461843325237	0.557855148623057	-0.349142677486514	-1.37816498859037
Length of time at current address	699	699	Integer	100290	UK Biobank Assessment Centre > Touchscreen > Sociodemographics > Household	100066	cont	62603	0.00618637245775134	-0.0201633178482413	-0.0345986839091695	-0.00572795178731316	0.00736497561387464	0.000319276307037382	FALSE	cont	374562	0.118608299463252	0.000161809676132678	-4.14037377928783e-05	0.000365023090058234	0.000103681883368738	0.00719867035054395	FALSE	cont	381511	0.0968300877758841	0.00670837182890343	-0.00790659203168995	0.0213233356894968	0.00745672757632049	0.0181230530358335	0.00331111538083348	0.0329349906908335	0.00755722593803897	0.013338754860962	-0.00126883819954929	0.0279463479214733	0.00745296690686171	0.0176862757277324	0.00325646409173727	0.0321160873637275	0.00736226071946417	0.0024396328297976	-0.0121851399458501	0.0170644056054453	0.00746173220090097	0.00514338674503703	-0.00902511938387104
Operative procedures - OPCS4: V11.8 Other specified fixation of bone of face	41272	41272.V118	Categorical multiple	240	Health-related outcomes > Hospital inpatient > Summary Operations	2005	binary	64065/10(64075)	0.00619577218435184	2.2137991389768	0.541997505309681	5.12848888749475	1.05414351217004	0.000322602101902355	FALSE	binary	383207/102(383309)	0.0281161171150252	-0.0149734111385326	-0.0285236304695929	-0.00160294650180841	0.00685448098034904	0.00226644793645312	FALSE	binary	390324/103(390427)	0.146963415168268	0.213766111937445	-0.668598181139786	1.12248745014315	0.449573642107608	0.177987762021998	-0.730861150171906	1.10134569024028	0.459575424928764	0.223237930504908	-0.659131722608975	1.13196471069366	0.44957653638173	0.0727485559308711	-0.836089061457715	0.996095461345551	0.459569441188377	-0.233374668606886	-1.26240979220643	0.754080380660907	0.504047651822552	0.255956484445214	-0.584880308998927
Treatment/medication code: solpadeine tablet	20003	20003.1141168648	Categorical multiple	4	UK Biobank Assessment Centre > Verbal interview > Medications	100075	binary	64026/17(64043)	0.00624632473835199	-1.51814957124621	-2.98568102037107	-0.398485001030583	0.636264170384536	0.000325927896767327	FALSE	binary	382950/73(383023)	0.640081909570632	0.00376274868532067	-0.0119967529468205	0.0196564453232898	0.00805370050892545	0.0325030219305819	FALSE	binary	390063/75(390138)	0.000346455660106236	0.706617626832337	-0.625939684956268	2.2624695653041	0.707156970335809	1.26965583290814	0.0850992404401296	2.76496719909664	0.658335093459904	-1.08787700973558	-4.09442201403877	0.967673130282854	1.15372804728903	1.16818702120999	-0.0163624502401182	2.66349389630103	0.658331950871354	1.31540325886743	0.151395063535226	2.80201997645285	0.65139428366704	-0.112361900216071	-1.79944710631957
Operative procedures - OPCS4: T64.4 Insertion of tendon into bone NEC	41272	41272.T644	Categorical multiple	240	Health-related outcomes > Hospital inpatient > Summary Operations	2005	binary	64042/33(64075)	0.00626577261270543	1.00724656948905	0.275993218387677	1.82872351351902	0.39096725867472	0.0003292536916323	FALSE	binary	383070/239(383309)	0.0870626507436691	-0.00760204087616952	-0.01633985786267	0.00110535513886668	0.00444683842721975	0.00571792436539458	FALSE	binary	390185/242(390427)	0.14441903147136	0.203235868277116	-0.336550670074483	0.752293471955528	0.276074663031804	-0.222171792137533	-0.847310793027521	0.385008333579395	0.311914828826115	-0.334044897860516	-0.971734311487787	0.28145459980665	0.317106118134397	-0.122867804087824	-0.708103060718383	0.457473377264717	0.295273630942444	-0.389304521672561	-1.04093473669547	0.235374583167493	0.322851281383318	-0.456651023004383	-1.09433349948233
Operative procedures - OPCS4: D06.1 Biopsy of lesion of external ear	41272	41272.D061	Categorical multiple	240	Health-related outcomes > Hospital inpatient > Summary Operations	2005	binary	63989/86(64075)	0.006298254874218	-0.60449650041342	-1.06028825661206	-0.168596586921806	0.226518130647661	0.000332579486497273	FALSE	binary	382818/491(383309)	0.00948132226636054	0.00807133685563942	0.00196964454510133	0.0142065912038034	0.00312046857946418	0.00110300466240718	FALSE	binary	389925/502(390427)	0.0860810414993673	0.287689477370639	-0.186153942499108	0.77143037773803	0.243126197391833	0.39098287856422	-0.0769369119390628	0.870406625739036	0.240548091999969	-0.0535943558868626	-0.573515885554277	0.463259632633192	0.263025625012388	0.418738196813385	-0.0341314972825066	0.887110821455154	0.23397107104627	0.321528634733089	-0.149280618739342	0.80305908004951	0.241805919579125	0.141181683696714	-0.335814436315109
Operative procedures - main OPCS4: M43.3 Endoscopic overdistension of bladder NEC	41200	41200.M433	Categorical multiple	240	Health-related outcomes > Hospital inpatient > Summary Operations	2005	binary	64037/38(64075)	0.00648140322977787	0.926537148944107	0.252516939284652	1.67037221480097	0.357731613855672	0.000335905281362246	FALSE	binary	383067/242(383309)	0.332718366590908	-0.00427580041461274	-0.0129396391282262	0.00437848819107211	0.0044145377782383	0.0175790018994992	FALSE	binary	390182/245(390427)	0.269007448982283	-0.393258434361563	-1.00639055520139	0.195946354134252	0.304429317967875	-0.593833246130559	-1.26762887725545	0.0354863807773514	0.329472392230463	-0.45415181419763	-1.08008194786567	0.143622285079858	0.309749263010577	-0.0744274671087763	-0.617448767203239	0.466755782760229	0.274919310377927	-0.285922952430528	-0.876882680492456	0.28829441197304	0.295164414861188	-0.3182395668301	-0.890626670213668
Operative procedures - OPCS4: K34.1 Annuloplasty of mitral valve	41272	41272.K341	Categorical multiple	240	Health-related outcomes > Hospital inpatient > Summary Operations	2005	binary	63975/100(64075)	0.00657104953627673	-0.55578524797161	-0.973901932463905	-0.153275495506105	0.208603667396072	0.000339231076227218	FALSE	binary	382813/496(383309)	0.0610579689317992	0.00578929687279283	-0.000268165941742955	0.0118729118153147	0.00309608431714573	0.00439906751856329	FALSE	binary	389918/509(390427)	0.250183838315341	-0.0647677142216392	-0.541366246725293	0.408580018529159	0.241212423850635	0.101886693632635	-0.358926786220531	0.563666429657913	0.23432920093783	0.169077132336409	-0.275822890700239	0.619081529929111	0.227353418542606	0.0732737706306184	-0.377546447677947	0.527667858201581	0.229951547536777	0.134918636839262	-0.315915434384402	0.589326543580848	0.229958700787309	-0.0178454025754058	-0.471824417790271
Operative procedures - secondary OPCS4: Z75.8 Specified bone of pelvis NEC	41210	41210.Z758	Categorical multiple	240	Health-related outcomes > Hospital inpatient > Summary Operations	2005	binary	64032/43(64075)	0.00696406249870738	0.858261412721138	0.229393234502142	1.54351218960223	0.332134788513001	0.000342556871092191	FALSE	binary	382983/326(383309)	0.041696768701071	-0.00774542648016368	-0.0152225917114378	-0.000291108635872961	0.00380690926044225	0.00312553963046106	FALSE	binary	390101/326(390427)	0.058442247057718	-0.292112134079462	-0.853844408353747	0.253975616801156	0.280819510237084	0.0360412485542739	-0.478165629986873	0.548766138135029	0.260556676008129	0.249891215110283	-0.226867029049784	0.735689310140494	0.244378089854718	-0.103044226899815	-0.622719274212712	0.413560316053779	0.262901865234262	-0.0461867886673915	-0.565871305264616	0.470427427744495	0.262906844041046	-0.0715639953242825	-0.575744219697029
Operative procedures - OPCS4: Z75.8 Specified bone of pelvis NEC	41272	41272.Z758	Categorical multiple	240	Health-related outcomes > Hospital inpatient > Summary Operations	2005	binary	64032/43(64075)	0.00696406249870738	0.858261412721138	0.229393234502142	1.54351218960223	0.332134788513001	0.000345882665957164	FALSE	binary	382983/326(383309)	0.041696768701071	-0.00774542648016368	-0.0152225917114378	-0.000291108635872961	0.00380690926044225	0.0031276981523053	FALSE	binary	390101/326(390427)	0.058442247057718	-0.292112134079462	-0.853844408353747	0.253975616801156	0.280819510237084	0.0360412485542739	-0.478165629986873	0.548766138135029	0.260556676008129	0.249891215110283	-0.226867029049784	0.735689310140494	0.244378089854718	-0.103044226899815	-0.622719274212712	0.413560316053779	0.262901865234262	-0.0461867886673915	-0.565871305264616	0.470427427744495	0.262906844041046	-0.0715639953242825	-0.575744219697029
HTLV-1 env antigen for Human T-Lymphotropic Virus 1	23023	23023	Integer		Biological samples > Assay results > Blood assays > Infectious Diseases > Infectious Disease Antigens	1307	cont	1178	0.00701309847940325	-0.156285862890125	-0.270029835832641	-0.0425418899476089	0.057973875400307	0.000349208460822136	FALSE	cont	7077	0.128321764334304	0.00124060366057667	-0.00035889544304392	0.00284010276419726	0.000815946314981472	0.00764332585045761	FALSE	cont	7225	0.0493380413203854	0.118728430302322	0.00471702918442246	0.232739831420221	0.0581603872745198	0.0623537901011791	-0.0550842092558694	0.179791789458227	0.059908390357273	0.0835871232480298	-0.0311561326823494	0.198330379178409	0.0585337267730717	0.0377174334515648	-0.0760676930486684	0.151502559951798	0.0580449582975507	0.035053623487188	-0.0805806979823107	0.150687944956687	0.0589882840921996	0.143265578364625	0.0313706408695028
Date A59 first reported (trichomoniasis)	130102	130102	Date		Health-related outcomes > First occurrences > Certain infectious and parasitic diseases	2401	binary	64065/10(64075)	0.00718859241828585	-2.18050132059781	-5.09521977368536	-0.508616862636043	1.05418271368089	0.000352534255687109	FALSE	binary	383259/50(383309)	0.15986848661855	0.0137736356348817	-0.00539829548300418	0.0334454508690856	0.00987176662252572	0.00921688827490934	FALSE	binary	390376/51(390427)	0.12561883714525	1.39729293539926	-0.513808382607809	4.37093720539188	1.11807036687321	0.754919508548013	-1.59083527451276	3.8238967953438	1.22477757091133	1.7994364609962	0.0322144385570866	4.73789505782655	1.08016005826982	1.90881839581442	0.182480613978501	4.83700496245244	1.06908087442652	1.11083673920349	-0.94474941480334	4.11737195274565	1.15473597008483	-0.115981011893667	-3.34636660378204
Mean thickness of parstriangularis (right hemisphere)	26875	26875	Continuous		UK Biobank Assessment Centre > Imaging > Brain MRI > T1 structural brain MRI > Freesurfer desikan white	192	cont	5961	0.00720764791781272	-0.066481676755629	-0.114984781636333	-0.0179785718749246	0.0247419086584694	0.000355860050552082	FALSE	cont	35529	0.17246543577764	0.000475160035985953	-0.00020749901732668	0.00115781908929859	0.000348289968580808	0.00982559143498532	FALSE	cont	36160	0.00113354057349432	0.0508664789589805	0.00157815797664977	0.100154799941311	0.0251467225576261	-0.00639314754532451	-0.0562211023309338	0.0434348072402848	0.025422041766382	-0.00973671279122425	-0.0585228556534045	0.039049430070956	0.0248905131025209	0.0214213428244339	-0.0269733138102373	0.069815999459105	0.0246907782494746	0.0707964615297215	0.0216357532205823	0.119957169838861	0.0250816150347155	0.0123482019964687	-0.0350662901346305
Operative procedures - secondary OPCS4: H23.7 Endoscopic mucosal resection of lesion of lower bowel using fibreoptic sigmoidoscope	41210	41210.H237	Categorical multiple	240	Health-related outcomes > Hospital inpatient > Summary Operations	2005	binary	64065/10(64075)	0.00728023906620695	-2.17742935594764	-5.09210133626658	-0.505679771029861	1.05413294139508	0.000359185845417055	FALSE	binary	383272/37(383309)	0.0278854495976594	0.0254467126000277	0.00272435834897503	0.0493588423056469	0.0118334346257988	0.00225997237092039	FALSE	binary	390389/38(390427)	0.037921709149567	0.712516854758646	-1.63322850046769	3.78148848593437	1.22477985662017	1.17108389328033	-0.884491250676707	4.17761357514625	1.15473823697695	0.0151636124506472	-3.21521497161546	3.24554219928296	1.41424126989671	1.91291662567239	0.186593805687616	4.84109757834697	1.06908282249106	0.717832028831007	-1.6279160063896	3.7868053268074	1.22478130560576	-0.103766379341181	-3.33414537295517
Type of cancer: ICD10	40006	40006.C432	Categorical single	19	Health-related outcomes > Cancer register	100092	binary	64065/10(64075)	0.00728118348719696	-2.17747307864279	-5.09216226993786	-0.505673284578737	1.05414396989849	0.000362511640282027	FALSE	binary	383232/77(383309)	0.00283724088304865	0.0238726655601132	0.00810964406914176	0.0401742208885957	0.00815909268354032	0.000550423070281471	FALSE	binary	390349/78(390427)	0.0911646759578505	1.12234930702074	-0.933267298074966	4.12889931591297	1.15475519346563	2.02310465646192	0.296712216011474	4.9513106080503	1.06910600834808	1.40166109585394	-0.509474057181114	4.37532027119605	1.11808971088446	1.06696990408789	-0.988642365525766	4.07351777819983	1.15475319536092	1.97780762788297	0.251417193611615	4.90601287076682	1.06910528251781	2.20535192898759	0.552595726487021
T. gondii seropositivity for Toxoplasma gondii	23062	23062	Categorical single	12	Biological samples > Assay results > Blood assays > Infectious Diseases	51428	binary	859/319(1178)	0.00735362690803474	-0.354407241693802	-0.615766151078382	-0.0950276131319387	0.132764060755738	0.000365837435147	FALSE	binary	5180/1897(7077)	0.661322413888126	0.00081143002712667	-0.0028184872892048	0.00444323440914115	0.00185230333394871	0.0335671731997928	FALSE	binary	5290/1935(7225)	0.170876779623344	0.10966382963731	-0.156655661683875	0.376966716714682	0.136041527415646	0.311675060685524	0.0435613494328277	0.58103927951086	0.137029053916278	0.207927034053381	-0.0573728769372359	0.474472448966995	0.135591260217417	0.270378569950633	0.00894166150836792	0.533477673177326	0.133730755436083	0.256153191057837	-0.00942880497767823	0.523067582499741	0.135758717718534	0.0352347138506203	-0.22892066596703
Qualifications (pilot): College or University degree	10722	10722.1	Categorical multiple	100658	UK Biobank Assessment Centre > Touchscreen > Sociodemographics > Education	100063	binary	372/181(553)	0.00749973510898587	-0.493593895208615	-0.860654123320251	-0.131236704780855	0.185888509722704	0.000369163230011973	FALSE	binary	2044/1129(3173)	0.358647554459419	0.00233621821686774	-0.00265114816137759	0.00732982270777738	0.00254567899546626	0.0188093593507166	FALSE	binary	2090/1157(3247)	0.00107739781356007	0.290909106981595	-0.0908573174044543	0.674678555894364	0.195078684906378	0.830596300950137	0.460562187520457	1.20599303338776	0.189993216516297	0.398573415345652	0.0325248487476516	0.768409051287939	0.187538514885634	0.0598038305773524	-0.328472939299891	0.448350863936948	0.197931231534021	0.632431085655289	0.254456786182967	1.01438059412374	0.193673311975208	0.397906285717187	0.0310959066142541
	131664	131664	Date		Health-related outcomes > First occurrences > Digestive system disorders	2411	binary	64045/30(64075)	0.00765361349380721	1.03434027353066	0.264829019635656	1.90739118540942	0.412940427608486	0.000372489024876946	FALSE	binary	383091/218(383309)	0.0160327568735067	-0.0112156077355612	-0.0204048711393263	-0.00208479815076086	0.0046694155209021	0.00151959937834571	FALSE	binary	390207/220(390427)	0.0894769423106387	0.0154300768676414	-0.580069852340912	0.610930033741936	0.301622464809497	-0.191496008190382	-0.83861410996006	0.438323449455963	0.323025928560002	-0.135552973795583	-0.759098662040272	0.478710470430713	0.313292426903409	0.0517599257539542	-0.528582485859166	0.636996379898565	0.295272982688446	-0.433769089139968	-1.1272625161635	0.226088339285283	0.341973036201062	0.167830369514097	-0.383048168940922
Job coding	22601	22601.11833099	Categorical single	497	Online follow-up > Work environment > Employment history	130	binary	15644/40(15684)	0.00767126382829265	0.88096806740504	0.227697317046838	1.59575838591366	0.34552994789056	0.000375814819741918	FALSE	binary	93926/195(94121)	0.0809237002796585	-0.00861531643629151	-0.0183294851414106	0.00105911678158042	0.00494123607555026	0.00540062165429114	FALSE	binary	95667/196(95863)	0.302495094550384	-0.550998992004955	-1.18848825403464	0.0519558791353311	0.313909418360401	-0.541014059982506	-1.19445073587953	0.0725081461567834	0.320497710623518	-0.831811445590374	-1.54656044685909	-0.178585415724559	0.345498187623158	-0.542287668394423	-1.16549397287576	0.0511308261493041	0.307984115794231	-0.774039835388488	-1.46557885441155	-0.135692047213263	0.336091814270843	-0.534430907449171	-1.13308503044244
Job code - historical	22617	22617.1183	Categorical single	2	Online follow-up > Work environment > Employment history	130	binary	15644/40(15684)	0.00767126382829265	0.88096806740504	0.227697317046838	1.59575838591366	0.34552994789056	0.000379140614606891	FALSE	binary	93926/195(94121)	0.0809237002796585	-0.00861531643629151	-0.0183294851414106	0.00105911678158042	0.00494123607555026	0.00540278017613538	FALSE	binary	95667/196(95863)	0.302495094550384	-0.550998992004955	-1.18848825403464	0.0519558791353311	0.313909418360401	-0.541014059982506	-1.19445073587953	0.0725081461567834	0.320497710623518	-0.831811445590374	-1.54656044685909	-0.178585415724559	0.345498187623158	-0.542287668394423	-1.16549397287576	0.0511308261493041	0.307984115794231	-0.774039835388488	-1.46557885441155	-0.135692047213263	0.336091814270843	-0.534430907449171	-1.13308503044244
Qualifications: NVQ or HND or HNC or equivalent	6138	6138.5	Categorical multiple	100305	UK Biobank Assessment Centre > Touchscreen > Sociodemographics > Education	100063	binary	50988/11953(62941)	0.00770818285530008	-0.0549856672332271	-0.0954439631782531	-0.0145390032565101	0.0206390101389924	0.000382466409471864	FALSE	binary	304086/72736(376822)	0.000152653414442584	0.00108884929771723	0.000525245066013175	0.00165252081521485	0.000287574608126407	0.000131669832498705	FALSE	binary	309705/74089(383794)	0.00738291308475285	0.0146149036881853	-0.0264051896019226	0.0556351093326757	0.0209286447768213	0.0593312628135116	0.0180079199249872	0.100651695065785	0.0210825918559643	0.0391001765109177	-0.00180970359231549	0.0800127417954499	0.0208730737291922	0.0668527333336775	0.0266161863540721	0.107103806211257	0.0205325711686326	0.0498961761123313	0.00906854289788213	0.0907284472805961	0.0208316124851348	0.0387523531042147	-0.00088339379358595
Treatment/medication code: prochlorperazine	20003	20003.1140868170	Categorical multiple	4	UK Biobank Assessment Centre > Verbal interview > Medications	100075	binary	63953/90(64043)	0.00775929323369068	-0.574414643564199	-1.01710647094899	-0.149737916109043	0.220391207875724	0.000385792204336837	FALSE	binary	382494/529(383023)	0.238107099640156	0.00352832286742298	-0.00233128179423318	0.00940578597463719	0.00299313815961061	0.0129964600241754	FALSE	binary	389599/539(390138)	0.151855490612676	0.215185151522886	-0.251174485827591	0.688766728907769	0.238691638874456	0.238752078373471	-0.230849064699428	0.714706695201032	0.240105305955643	0.234338579592666	-0.228933307209741	0.705657083492016	0.237344158957312	0.577999943568123	0.154826960495321	1.01956253296595	0.219726216924312	0.384222541012408	-0.0631230176012821	0.843807170853644	0.230374058870707	0.322538140973457	-0.118169869646783
Operative procedures - secondary OPCS4: S10.4 Electrolysis to lesion of skin of head or neck	41210	41210.S104	Categorical multiple	240	Health-related outcomes > Hospital inpatient > Summary Operations	2005	binary	64062/13(64075)	0.00778593532636827	1.72943740371145	0.414468989497091	3.59560888411376	0.768740051178545	0.000389117999201809	FALSE	binary	383251/58(383309)	0.410143808576354	-0.00742386954461391	-0.0252231273014075	0.0102545366938845	0.00902123035449046	0.0213218787774132	FALSE	binary	390369/58(390427)	0.0467099418172807	-1.68697018558424	-3.55314458854189	-0.371995881951847	0.768739828515955	-2.33014737990799	-5.23602309375179	-0.693031166410249	1.04356121513911	-0.999918878268766	-2.28327507618298	0.0732746873502172	0.583938798435308	-0.486329329405672	-1.4862396755783	0.445607134120668	0.483570128536499	-0.584062528499519	-1.64993057391478	0.382377893835713	0.507597987603603	-1.80801025673808	-3.67418793687868
Operative procedures - OPCS4: S10.4 Electrolysis to lesion of skin of head or neck	41272	41272.S104	Categorical multiple	240	Health-related outcomes > Hospital inpatient > Summary Operations	2005	binary	64062/13(64075)	0.00778593532636827	1.72943740371145	0.414468989497091	3.59560888411376	0.768740051178545	0.000392443794066782	FALSE	binary	383248/61(383309)	0.345246987891661	-0.00829712415571292	-0.0256687663395828	0.00893801044134727	0.00880115981771191	0.0181877050595752	FALSE	binary	390366/61(390427)	0.11550663878822	-1.68662231620885	-3.55279707327031	-0.371647303378889	0.768740223152899	-1.63658949250303	-3.50276559488286	-0.321611602602508	0.768746434750016	-0.999692654024225	-2.28304957524011	0.0735019390272321	0.583939396023796	-0.486156706655387	-1.48606801307882	0.445780865150446	0.483570788714068	-0.429330311760862	-1.42925233617037	0.502619702396833	0.483577005698573	-1.40187834217125	-2.88850428503124
	20151	20151	Continuous		UK Biobank Assessment Centre > Physical measures > Spirometry	100020	cont	46918	0.0078347568071497	0.0174532556325844	0.00458849452082005	0.0303180167443487	0.00656360489634986	0.000395769588931755	FALSE	cont	282173	0.0468416840446135	-0.00018150150815654	-0.000360469186407293	-2.53382990578804e-06	9.13113261162584e-05	0.00346226903816267	FALSE	cont	287393	0.238307326102522	-0.00320781237582705	-0.0160710779638017	0.00965545321214764	0.00656298356130679	-0.00838824469429009	-0.0214578498006785	0.00468136041209832	0.006668260316897	-0.016568861989988	-0.0294551780756844	-0.00368254590429165	0.00657474418590036	-0.0100043887387494	-0.0227054854556959	0.00269670797819718	0.00648024316949614	-0.0105385280572473	-0.0234106513799636	0.00233359526546901	0.00656750287773558	-0.00824719092519943	-0.0207033933912833
Operative procedures - main OPCS4: S36.2 Full thickness autograft of skin NEC	41200	41200.S362	Categorical multiple	240	Health-related outcomes > Hospital inpatient > Summary Operations	2005	binary	64062/13(64075)	0.00787939601786889	1.72711525667196	0.412136869471682	3.59329168049576	0.768740792668538	0.000399095383796727	FALSE	binary	383239/70(383309)	0.019448953686102	-0.0193064847697157	-0.0358746323378703	-0.00309781041600033	0.00833747832598014	0.00172250043170437	FALSE	binary	390357/70(390427)	0.340151501667739	-0.99552385443181	-2.27887930048265	0.0776686447594374	0.583938713620134	-0.718211363466332	-1.87330392684908	0.293267868275845	0.539430718102873	-0.184968886586728	-1.09364809054301	0.697350777752369	0.449550433547905	-0.352525663848166	-1.3016302308454	0.55205570895219	0.464737642778837	-0.431647680755293	-1.43156214136003	0.500293548088201	0.483572820556246	-0.896944175031058	-2.05203170616613
Operative procedures - OPCS4: C12.8 Other specified extirpation of lesion of eyelid	41272	41272.C128	Categorical multiple	240	Health-related outcomes > Hospital inpatient > Summary Operations	2005	binary	64062/13(64075)	0.00796197585827798	1.72507762505849	0.410094693674989	3.59125650960653	0.768736338866989	0.0004024211786617	FALSE	binary	383236/73(383309)	0.112295134113972	-0.0127835701244527	-0.028763715208235	0.002989185087808	0.00807933203076474	0.00691806251079261	FALSE	binary	390354/73(390427)	0.22687305155027	-0.769415161922134	-1.92450975552846	0.242066735819814	0.539431943128154	-0.536565102973342	-1.60243222513767	0.429874135144086	0.507597719169099	-0.775867252859966	-1.93095981794313	0.235611958111417	0.539430677946275	-0.352197958889422	-1.30130766542075	0.552389089929423	0.464740511212745	-0.582190133738991	-1.64805784944397	0.38424990319645	0.507598089011331	-1.80648677926807	-3.67266243083705
Weighted-mean FA in tract superior thalamic radiation (right)	25512	25512	Continuous		UK Biobank Assessment Centre > Imaging > Brain MRI > Diffusion brain MRI > dMRI weighted means	135	cont	5595	0.00796453335909379	0.0701651580586104	0.0183267352711965	0.122003580846024	0.0264429351885297	0.000405746973526673	FALSE	cont	33359	0.871445776523849	-5.99699783816762e-05	-0.00078638576900352	0.000666445812240167	0.000370613662628784	0.04378561561043	FALSE	cont	33952	0.179932692718732	-0.0739804097877265	-0.126295923426161	-0.0216648961492919	0.0266911271186241	-0.0548696437420505	-0.107986753463957	-0.00175253402014422	0.0271000976413949	-0.0388976224694967	-0.0908604197765295	0.0130651748375361	0.0265111729179767	-0.0418607149999259	-0.0934458711991396	0.00972444119928784	0.0263185022145276	-0.0430561365000528	-0.0952984958538744	0.00918622285376882	0.0266538041493157	-0.030666845215063	-0.0811554880801636
: Emphysema/chronic bronchitis	6152	6152.6	Categorical multiple	100610	UK Biobank Assessment Centre > Touchscreen > Health and medical history > Medical conditions	100044	binary	62956/1037(63993)	0.00798072163949327	-0.166745531917434	-0.290434998548482	-0.0435048616028122	0.0629742279968462	0.000409072768391646	FALSE	binary	376426/6353(382779)	0.277833930536225	0.000944148783792764	-0.000760908710178338	0.00265007480706231	0.00087013419317335	0.014926178552927	FALSE	binary	383425/6466(389891)	0.415083391229226	0.138589398508659	0.0133095896600735	0.264162209724055	0.0639739390851509	0.152867289488437	0.0264369489822469	0.27950202522968	0.0645378472949466	0.12968295500205	0.00434976422656283	0.255304608049676	0.0639999929371984	0.0707748765280994	-0.0548776808729199	0.196688611003373	0.0641557897292265	0.116890820614994	-0.00920865802921459	0.243218746649599	0.0643752931259935	0.0899551529414852	-0.0331144481493342
Duration of heavy DIY	2634	2634	Categorical single	100318	UK Biobank Assessment Centre > Touchscreen > Lifestyle and environment > Physical activity	100054	ordcat	25799	0.00805773804171605	-0.0582697851710067	-0.101375789548377	-0.0151686147846748	0.0219952809276343	0.000412398563256618	FALSE	ordcat	155391	0.952466851081352	1.95763400192999e-05	-0.000585105200848067	0.000622637452275863	0.000308068336980883	0.0476083577965809	FALSE	ordcat	158265	0.0561184970277788	0.0146086580261464	-0.0271125984343266	0.0565837411901502	0.0221819510436502	0.0446830444938543	0.00165395511673853	0.0882682746762445	0.0225146050087263	0.0312250232126173	-0.0106800038037188	0.0738464376657994	0.0221528380496414	0.0678036899802531	0.0257048057041148	0.109673203399057	0.0217976689269875	0.016999939753072	-0.0254864442922042	0.0593902645614385	0.0221319139438789	0.0352428222600098	-0.00590068781488712
QT interval	22331	22331	Integer			104	cont	3604	0.00805934932209592	-0.0880472683433161	-0.153204661034945	-0.0228898756516872	0.033233001527907	0.000415724358121591	FALSE	cont	21379	0.0783636014995778	0.000823523144879464	-9.35339547396531e-05	0.00174058024449858	0.000467868378355632	0.0052667932999482	FALSE	cont	21770	0.245491826199642	0.0469241470471919	-0.0188822063341153	0.112730500428499	0.0335734191338009	0.0507092144850871	-0.0164571985824725	0.117875627552647	0.0342673012826712	0.0185525119040282	-0.0471215420297952	0.0842265658378516	0.0335059219306691	0.0123463796930404	-0.0528279769819923	0.0775207363680731	0.0332509838487459	0.0188020133936529	-0.0474211417032817	0.0850251684905876	0.0337860651470721	-0.000796509899825422	-0.0646612681270018
Weighted-mean FA in tract corticospinal tract (left)	25496	25496	Continuous		UK Biobank Assessment Centre > Imaging > Brain MRI > Diffusion brain MRI > dMRI weighted means	135	cont	5595	0.00818564983581779	0.0695644891604855	0.0179898539372241	0.121139124383747	0.0263083763596273	0.000419050152986564	FALSE	cont	33359	0.619826548497265	-0.000182872593630242	-0.000905429111934398	0.000539683924673914	0.000368644681410031	0.0314453462269038	FALSE	cont	33952	0.0562984363477659	-0.0848713963970431	-0.136899965150163	-0.0328428276439228	0.0265447291980589	-0.0649288864482154	-0.117754654617734	-0.0121031182786968	0.0269514565621261	-0.0405731684409987	-0.0922509554733178	0.0111046185913204	0.0263657620265713	-0.0403732679191169	-0.0916754851638973	0.0109289493256634	0.0261741481009126	-0.032521471599149	-0.0844772873109271	0.0194343441126292	0.0265076109411658	-0.0379307544150432	-0.0881424725817316
Operative procedures - OPCS4: W13.3 Cuneiform osteotomy NEC	41272	41272.W133	Categorical multiple	240	Health-related outcomes > Hospital inpatient > Summary Operations	2005	binary	63985/90(64075)	0.00821587670018807	-0.570285795922999	-1.01296034371515	-0.14562721321249	0.220382064267951	0.000422375947851537	FALSE	binary	382747/562(383309)	0.195534913845256	0.00375782211631147	-0.00193044860862631	0.00946342517815067	0.0029056782357489	0.0109437057503022	FALSE	binary	389851/576(390427)	0.11983735366014	0.330771332842889	-0.121451764453305	0.793963009887628	0.232512866605624	0.490113269428709	0.0493683463660038	0.944806019227685	0.227475771200699	0.257100605050685	-0.203232708967377	0.726264389061169	0.236061238160378	0.369275777918902	-0.0735718081984163	0.825526222058786	0.228398810640902	0.309493388828173	-0.145319664273701	0.774595528780815	0.233647088689548	0.697699355026096	0.290490911781647
Liquid used to make porridge: Porridge with milk	20105	20105.79	Categorical multiple	84	Online follow-up > Diet by 24-hour recall > Cereal yesterday	100102	binary	8648/1029(9677)	0.00824963178469048	-0.174830449015711	-0.305048151426187	-0.0450652970448601	0.0663065252675174	0.000425701742716509	FALSE	binary	52259/5942(58201)	0.147984971462413	0.00136251990991034	-0.000483301763673243	0.00320942368522083	0.000942008431198656	0.00864487998618546	FALSE	binary	53231/6056(59287)	0.196408385827969	0.0224855692184375	-0.11325738444727	0.158240608635752	0.0692415273135303	0.0636547420470686	-0.071644154367386	0.199007995600607	0.0690260543767816	0.0474932570151134	-0.0879769591347289	0.183001806153504	0.0691092650441315	0.0149949180941721	-0.118995993699303	0.149117709468921	0.0683788676761507	0.0844612384157219	-0.0484907658657628	0.217633478521497	0.0678719299230053	0.0448057014383035	-0.0857009690522199
Operative procedures - OPCS4: X36.8 Other specified blood withdrawal	41272	41272.X368	Categorical multiple	240	Health-related outcomes > Hospital inpatient > Summary Operations	2005	binary	63785/290(64075)	0.00825128804912103	-0.313226290457714	-0.548933092267798	-0.0805204913798434	0.119358174626938	0.000429027537581482	FALSE	binary	381677/1632(383309)	0.0231872001867578	0.00387147996341236	0.000528910282479143	0.00722018215181442	0.00170678102742418	0.00197073044379209	FALSE	binary	388761/1666(390427)	0.0331646896939996	0.0160442391645651	-0.236769490963244	0.268857999569097	0.128817761159259	0.140187726525886	-0.107865769219709	0.388973116612058	0.126584784661694	0.0289367773850787	-0.222761708896833	0.280807199327481	0.128294739045699	0.104268626288837	-0.13953887531953	0.349445098193036	0.124588190445033	0.151572750763904	-0.0926936986067466	0.397141396752713	0.124804654028565	0.0661675071884297	-0.175484175928869
Histology of cancer tumour	40011	40011.9590	Categorical single	38	Health-related outcomes > Cancer register	100092	binary	64040/35(64075)	0.00827003186824529	0.938463670918181	0.23508223144154	1.71970188454749	0.374262322878445	0.000432353332446455	FALSE	binary	383138/171(383309)	0.165232920428436	-0.00728488619584144	-0.0176134710224738	0.00300417539932651	0.00525329825378328	0.00947159385252979	FALSE	binary	390253/174(390427)	0.0427352715746383	-0.428499840486277	-1.07601534315601	0.189915560396248	0.320267277646051	-0.751927975150823	-1.50209757033421	-0.0677513132869028	0.361914174611899	-0.641392166997871	-1.34217423345791	0.011599413761802	0.342043195250675	-0.950893079538071	-1.73212332089548	-0.247521661415376	0.374257600048083	-1.2510986028612	-2.17005055223684	-0.466180276524698	0.427701218886576	-0.279058973416664	-0.868468052002669
Mean OD in tapetum on FA skeleton (left)	25439	25439	Continuous		UK Biobank Assessment Centre > Imaging > Brain MRI > Diffusion brain MRI > dMRI skeleton	134	cont	5595	0.00831225767670833	0.0685100882718446	0.0176170565166461	0.119403120027043	0.0259606883830046	0.000435679127311427	FALSE	cont	33359	0.000628937270102149	-0.00124287959239127	-0.00195541244580815	-0.000530346738974378	0.000363530658277834	0.000252547055776205	FALSE	cont	33952	0.063811489961047	-0.0290115022601742	-0.08033866088002	0.0223156563596717	0.026186873072266	-0.0471795960778407	-0.0992985586362231	0.00493936648054175	0.026590847689099	-0.0224705808271146	-0.0734516867595932	0.0285105251053639	0.0260103186312239	-0.0613266611933515	-0.111937260583082	-0.0107160618036214	0.0258212879490609	-0.0388126185339095	-0.0900680046244269	0.0124427675566079	0.0261502550679552	-0.0477141040725937	-0.0972450840220293
Job code - historical	22617	22617.2216	Categorical single	2	Online follow-up > Work environment > Employment history	130	binary	15665/19(15684)	0.00835251658456217	1.33821270299471	0.324243122925594	2.59367575293207	0.562977997002209	0.0004390049221764	FALSE	binary	94026/95(94121)	0.00187272845489504	-0.0221389399763891	-0.0364388728692177	-0.00814031079289717	0.00720449317168162	0.000440338456225177	FALSE	binary	95766/97(95863)	0.00421140197847521	-0.492726097668703	-1.36069276444792	0.317463245611595	0.421968433420362	-0.662758828398175	-1.62607312439517	0.201103761700908	0.458058443998649	-0.895218017120845	-1.92688391710124	0.00562211170019775	0.48334512633839	-0.338961286481107	-1.14334025719974	0.433944382624542	0.397308270300479	-0.0567157131862579	-0.796981371445051	0.677378302287825	0.371991059011192	-0.265229347677206	-1.02385876587221
Operative procedures - OPCS4: W70.2 Open excision of semilunar cartilage NEC	41272	41272.W702	Categorical multiple	240	Health-related outcomes > Hospital inpatient > Summary Operations	2005	binary	64059/16(64075)	0.00839110532487966	1.48734778114573	0.355118201044223	2.96033572513768	0.640574128635353	0.000442330717041373	FALSE	binary	383233/76(383309)	0.0159825392291806	-0.0190991383317036	-0.0349800951631311	-0.00354487171452697	0.00799798248462278	0.00151312381281299	FALSE	binary	390349/78(390427)	0.155106360317823	-0.245933756639304	-1.09736545306969	0.575449182446304	0.420716174362285	-0.884844312905983	-2.02186605506922	0.0904120623717926	0.526311042319848	-0.939469292512214	-2.07648941391174	0.0357848873743346	0.526310021507621	-1.50048179186523	-2.97346542311875	-0.368259497235684	0.640570922923299	-0.34702965461923	-1.23238533176071	0.493783356816753	0.433721248142067	-0.475896843936484	-1.36124452477781
E6 antigen for Human Papillomavirus type-16	23030	23030	Integer		Biological samples > Assay results > Blood assays > Infectious Diseases > Infectious Disease Antigens	1307	ordcat	1178	0.00865279124884763	-0.283024452426535	-0.49482025616951	-0.0716979637814201	0.107918374800127	0.000445656511906346	FALSE	ordcat	7077	0.0731276406986692	0.00269395164616387	-0.000252435553120501	0.00564133588934252	0.00150355627259734	0.00497107580728717	FALSE	ordcat	7225	0.0350295931655817	0.078131392005287	-0.128260251162367	0.291010660114132	0.106994372498762	0.144280420336259	-0.0677914346557364	0.368663557883303	0.111270031564888	0.0891301064597157	-0.117586372854661	0.307704755637312	0.108407923642292	-0.00984177889468649	-0.216466094365465	0.202844241474643	0.106845882197126	0.0719705226096468	-0.139269097583073	0.288047290868358	0.108873475277452	0.294996579743212	0.0916916798251632
Date E11 first reported (non-insulin-dependent diabetes mellitus)	130708	130708	Date			2404	binary	59112/4963(64075)	0.00868361157893198	0.078410350857324	0.0198470790920641	0.136997519526238	0.0298825906972988	0.000448982306771318	FALSE	binary	353378/29931(383309)	0.000740796005091344	-0.00140872621722627	-0.00222697030430541	-0.00059042810687463	0.000417467811199639	0.000271973752374374	FALSE	binary	359981/30446(390427)	0.0150582797253353	-0.0208112526484315	-0.0792942050644071	0.0376540261152077	0.0298311276247098	0.0129943622945566	-0.0458567757058366	0.0718180614759868	0.0300165046721723	-0.0118274653940837	-0.0701135679954536	0.0464475477353215	0.0297324234531443	0.00491326537752088	-0.0524873319756735	0.0623306131150277	0.0292878305840139	-0.0281585542004611	-0.0868077643628688	0.0304673708891199	0.0299144974974207	-0.0327459610529319	-0.0896028545778543
Amount of warping applied to non-linearly align T1 brain image to standard-space	25733	25733	Continuous		UK Biobank Assessment Centre > Imaging > Brain MRI > T1 structural brain MRI	110	cont	5927	0.00869546432553743	0.0636747267542519	0.0160981090359694	0.111251344472534	0.0242692701744997	0.000452308101636291	FALSE	cont	35314	0.0147510086139749	-0.000832566916093342	-0.00150179976313568	-0.000163334069050999	0.000341439900023292	0.00140519772060093	FALSE	cont	35936	0.116682434938773	-0.0276026846855172	-0.0758703276733626	0.0206649583023283	0.0246259712054183	-0.0367142981498258	-0.0856577222687749	0.0122291259691234	0.0249707522149222	-0.0388797424063635	-0.086699814961812	0.00894033014908503	0.0243976224421821	-0.00324635812522748	-0.0507036282727009	0.044210912022246	0.0242125220084547	-0.0451595962150783	-0.093375360020642	0.0030561675904853	0.0245995026403518	-0.0343032408076389	-0.0808250798627347
Operative procedures - OPCS4: C18.6 Correction of ptosis of eyelid using aponeurosis technique	41272	41272.C186	Categorical multiple	240	Health-related outcomes > Hospital inpatient > Summary Operations	2005	binary	63995/80(64075)	0.00885911129136532	-0.599963171318387	-1.07240531326333	-0.148734848888995	0.234570266148259	0.000455633896501264	FALSE	binary	382825/484(383309)	0.0367849090377542	0.00653800512417597	0.000400719080000771	0.0127042884261142	0.00313749568020202	0.00281902952857883	FALSE	binary	389932/495(390427)	0.0116314795543615	0.27119704005312	-0.220422556542088	0.773042251493576	0.252147140274132	0.104215749756215	-0.417535038354117	0.627554585152935	0.265113816381092	0.65203234885555	0.202539403800162	1.12320135993567	0.233811670308487	0.0684574126492798	-0.443416472345452	0.584787120379936	0.260875600152462	0.188890914647498	-0.31422019897188	0.698976437008092	0.257106737750411	0.558528945708877	0.110759074916723
Treatment/medication code: paroxetine	20003	20003.1140867888	Categorical multiple	4	UK Biobank Assessment Centre > Verbal interview > Medications	100075	binary	63835/208(64043)	0.00900391321097955	-0.366383281462063	-0.646707763822436	-0.0909774779627624	0.141530223030228	0.000458959691366237	FALSE	binary	381785/1238(383023)	0.315691824194228	0.00196214237955342	-0.00186977380483672	0.00579979323030565	0.00195613298676175	0.0167436539457779	FALSE	binary	388874/1264(390138)	0.153165784743869	0.148829161216429	-0.144008760407427	0.443574015935961	0.149611399341207	0.328072657767997	0.0443121070433363	0.615330775835264	0.145409277339296	0.26342129708218	-0.0209551818016842	0.551186891203193	0.145693927367856	0.168926716525436	-0.118748657957203	0.459415913441754	0.147221392776563	0.151833469163131	-0.141005668296398	0.446579523095984	0.149612097449988	0.264219648659485	-0.0121803021231705
Operation code: colposcopy +/- biopsy	20004	20004.1522	Categorical multiple	5	UK Biobank Assessment Centre > Verbal interview > Operations	100076	binary	63758/285(64043)	0.00901064422734781	-0.313271059317695	-0.551851136732379	-0.077855621601874	0.120779813111412	0.000462285486231209	FALSE	binary	381270/1753(383023)	0.00942989543653135	0.00428270242703341	0.00104866778962929	0.00752267714896917	0.00165138538811785	0.00110084614056294	FALSE	binary	388363/1775(390138)	0.0106549897794459	0.275481336659404	0.0356893533900062	0.517797103208964	0.122842469890815	-0.0465818565678234	-0.310771808347458	0.216384074072652	0.134289985466041	0.303338746276565	0.0649734253523029	0.544437294597183	0.122170246621659	0.134438777367823	-0.110885876894411	0.381461069486935	0.125445358167315	0.208642510404545	-0.0350199140496	0.454254748652029	0.124664484110929	0.220925440098429	-0.014720034374925
Difficulty not smoking for 1 day	3476	3476	Categorical single	100357	UK Biobank Assessment Centre > Touchscreen > Lifestyle and environment > Smoking	100058	ordcat	4559	0.00905841421545059	-0.141552694753544	-0.247921300293858	-0.0352421648117604	0.054252988476141	0.000465611281096182	FALSE	ordcat	26658	0.0711206120184055	0.00138346173038055	-0.000119011791855238	0.00288599315018618	0.000766641686763213	0.00488473493351753	FALSE	ordcat	27186	0.205483424690343	0.107271704598475	-0.000282105507155194	0.214799758754484	0.0548857636722243	0.0375555078998724	-0.0706238231604789	0.145661837635232	0.055250355835277	0.0745494421174354	-0.0320394815461816	0.181240097501052	0.0544522352764154	0.0895142645240592	-0.0169206973422461	0.195908088028938	0.0543339966927769	0.105169021328124	-0.00235543460530314	0.212957240634709	0.0549960429375647	0.14652290484845	0.0422370001371202
Sample rate standard deviation	90189	90189	Continuous		Additional exposures > Physical activity measurement > Raw accelerometer statistics	1013	ordcat	13814	0.00913824159619016	-0.0873517874444229	-0.153034714137257	-0.021674501695907	0.0335104772807842	0.000468937075961155	FALSE	ordcat	81718	0.00336062935403634	0.00138640191567014	0.000459862375709357	0.00231298859862947	0.000472794209550956	0.000615178725608703	FALSE	ordcat	83289	0.0431630975407034	0.0444823641942042	-0.0218482285848504	0.110772997309243	0.0338771856143581	0.0158032628373501	-0.0513845769370182	0.0831308222335079	0.0343883529418932	-0.00387575506237846	-0.0701268320298413	0.0624253283444226	0.0338664127829271	0.0208847556833408	-0.0442342802914867	0.0859998199766649	0.0332545596094949	0.0472666708543036	-0.0191443161348418	0.113549945381691	0.0339105145778537	0.0428569599920192	-0.0209249238463822
Discrepancy between T2 FLAIR brain image and T1 brain image	25736	25736	Continuous		UK Biobank Assessment Centre > Imaging > Brain MRI > T2-weighted brain MRI	112	cont	5741	0.0093080033517214	-0.0620327771275038	-0.108797957663493	-0.0152675965915149	0.0238551905275311	0.000472262870826128	FALSE	cont	34147	0.62935163999803	0.000162761004313413	-0.000498260475903757	0.000823782484530582	0.000337250098636311	0.0319439647729235	FALSE	cont	34757	0.0171796574794071	0.0417718544037719	-0.00587911896361276	0.0894228277711566	0.0243113208691438	0.0354370460869969	-0.0129219264467949	0.0837960186207887	0.0246725389869125	0.058023636303799	0.0107738346996974	0.105273437907901	0.0241066447676585	0.0362378347815495	-0.0106847850706073	0.0831604546337062	0.0239397180504909	0.0802680993020601	0.0327314244244885	0.127804774179632	0.0242530062731484	0.0194554656846959	-0.0265220274733614
Born by caesarian section	21066	21066	Categorical single	502	Online follow-up > Digestive health	153	binary	20947/609(21556)	0.00932304966242881	-0.21502705193446	-0.378179803266532	-0.0528364442560372	0.0829524629024484	0.0004755886656911	FALSE	binary	126342/3421(129763)	0.605231991148786	0.00061662377358506	-0.00172102850593529	0.0029559042191427	0.00119301586757928	0.0307762044551891	FALSE	binary	128639/3492(132131)	0.201244337786324	0.117705150024922	-0.0497547641653208	0.285587452601098	0.0854994685879665	0.0776781140897224	-0.0939053611544021	0.249261958306756	0.0874921925801182	0.00317059769092027	-0.168995095742226	0.175266857121677	0.0877704298027547	0.0411249810890778	-0.12725376050073	0.209824649295137	0.0859412254515942	0.0268935584717674	-0.143640847726422	0.197529114371201	0.0869832253027304	0.0244407055046688	-0.140606277240666
Operative procedures - OPCS4: W89.1 Endoscopic chondroplasty NEC	41272	41272.W891	Categorical multiple	240	Health-related outcomes > Hospital inpatient > Summary Operations	2005	binary	63768/307(64075)	0.00936055444529655	-0.299405414010964	-0.528215353044583	-0.0733220273922051	0.115921153354779	0.000478914460556073	FALSE	binary	381289/2020(383309)	0.902457018372314	-0.000187704340517226	-0.00318874296822823	0.00281527339578284	0.00153152059979645	0.0452339837679157	FALSE	binary	388372/2055(390427)	0.0589755646094263	0.341792947268468	0.116005269563004	0.570347428142344	0.115781226545128	0.32773691992372	0.0982950593877558	0.559432820877217	0.117509615785579	0.231835291887184	6.002349912472e-05	0.465530329604002	0.118611320005371	0.405804104641747	0.185440320543427	0.629683714222715	0.113212289361421	0.316551920873111	0.0893022505487764	0.54636344795758	0.116472795553034	0.214899987146615	-0.0108538441827539
: Laxatives (e.g. Dulcolax, Senokot)	10005	10005.2	Categorical multiple	100689	UK Biobank Assessment Centre > Touchscreen > Health and medical history > Medication	100045	binary	535/16(551)	0.00943183269088937	-1.50591599540726	-2.9980264763866	-0.344382138458772	0.653665418855551	0.000482240255421046	FALSE	binary	3031/110(3141)	0.423252110510078	0.00532523532777749	-0.00769534931748496	0.0184540997117778	0.00665923150035594	0.0219867035054395	FALSE	binary	3101/114(3215)	0.129346531858472	0.370722170907032	-1.15245317254433	2.00509582224419	0.76974593854283	1.4422922124323	0.261733464010235	2.93925792839733	0.658638769529433	1.45196161887172	0.304001787949999	2.93442392195846	0.647287761871805	1.27277800574363	0.0728215630491458	2.77788639238099	0.665158146873043	1.64335699060522	0.493813970637638	3.12678039260014	0.647966192658018	0.933201047592199	-0.320961839415503
Types of spreads/sauces consumed: Yeast extract	20088	20088.335	Categorical multiple	78	Online follow-up > Diet by 24-hour recall > Spreads/sauces/cooking oils yesterday	100110	binary	9207/470(9677)	0.00958067419101361	0.245538240824029	0.0597016430554737	0.432355706715814	0.0950069344194287	0.000485566050286018	FALSE	binary	55364/2837(58201)	0.0241201099265925	-0.00298111495231163	-0.00557184177582878	-0.000390339090735728	0.00132164185265943	0.00203332757727508	FALSE	binary	56388/2899(59287)	0.0907281510435324	-0.167620765974454	-0.353616697058196	0.0175012007716971	0.0946089390058493	0.00287321491310107	-0.176581936185386	0.182177658998227	0.0914665982478643	-0.171417175118166	-0.358392011925696	0.0145780442815332	0.095080366798457	-0.0922384500878466	-0.272051976391541	0.0873630411434124	0.0916316949518776	-0.180998458092621	-0.366000646102382	0.00323050007189688	0.0941281520222885	-0.0544392162276114	-0.228699892316382
Job coding	22601	22601.11232861	Categorical single	497	Online follow-up > Work environment > Employment history	130	binary	15629/55(15684)	0.0096645119431197	-0.722672841859432	-1.30980449963936	-0.172169558320476	0.288235362347401	0.000488891845150991	FALSE	binary	93841/280(94121)	0.406146492428325	0.0034235342955397	-0.00464813614820844	0.0115312073063196	0.00412467487812499	0.0211103436366776	FALSE	binary	95574/289(95863)	0.200006132201543	0.31128242365222	-0.297299027676164	0.93774408575723	0.312627168779537	0.267835134831556	-0.36344960959714	0.909345133508734	0.322042098673276	0.220319277767499	-0.402730353078843	0.856380467001848	0.318630646795484	0.133216600631835	-0.497967858410955	0.77462881501275	0.321990328184207	0.472078372178017	-0.113335318459823	1.08300873480089	0.302958142563164	0.188558277469071	-0.419924291408755
Date B80 first reported (enterobiasis)	130310	130310	Date		Health-related outcomes > First occurrences > Certain infectious and parasitic diseases	2401	binary	63986/89(64075)	0.00987780583382364	0.556591446266325	0.13245928467294	0.996732828429054	0.219595296818132	0.000492217640015964	FALSE	binary	382729/580(383309)	0.529027577338937	-0.00179555777356004	-0.00738612487659869	0.00379751096547874	0.00285198528254956	0.0271520462787083	FALSE	binary	389839/588(390427)	0.256612075284415	-0.255077252915584	-0.657643302286416	0.140550654657019	0.202943013279492	-0.0887710195403345	-0.477795293147955	0.29642981015784	0.196891443060608	-0.18297842131775	-0.577101930516835	0.206157234644296	0.199172736497762	-0.300234485179331	-0.702790638077666	0.0953832876161411	0.202936942808793	0.0645235050522377	-0.301976042312551	0.432188821154596	0.186763576058982	-0.3150065796732	-0.709108030232294
	132312	132312	Date			2415	binary	63723/352(64075)	0.00988935830546962	0.28342134872458	0.0679667484238116	0.500463548642958	0.110239965889709	0.000495543434880937	FALSE	binary	381321/1988(383309)	0.110052836105182	-0.00251764561266516	-0.00560590651417389	0.000570476729859668	0.00157547099019937	0.00683603868071145	FALSE	binary	388408/2019(390427)	0.44109208030931	-0.136801763052892	-0.34815156151134	0.0736839767301028	0.107527552440842	-0.200282199654733	-0.419506771737863	0.0170947341969142	0.111283920890451	-0.211518648976599	-0.429819381928877	0.00504096332544394	0.110840776319933	-0.284632506969276	-0.503228383430251	-0.0678351863277607	0.110975997624897	-0.238124522022222	-0.45559168133951	-0.0222994133607647	0.110441863117846	-0.166968033624935	-0.37364195102114
Operative procedures - OPCS4: W28.2 Adjustment to internal fixation of bone NEC	41272	41272.W282	Categorical multiple	240	Health-related outcomes > Hospital inpatient > Summary Operations	2005	binary	64053/22(64075)	0.0099032599330673	-1.20175072338525	-2.31445424816741	-0.274218231326829	0.508800898783654	0.000498869229745909	FALSE	binary	383173/136(383309)	0.141162145551426	0.00870147628149326	-0.00287976732191732	0.0204101989898485	0.00593317360090118	0.00826282161975479	FALSE	binary	390286/141(390427)	0.205927147434164	0.803177103796909	-0.208280231547844	1.95825282278306	0.53940799886764	1.16592917099635	0.217615877660256	2.28929071850299	0.51644920165888	0.348815464462844	-0.793270791805806	1.56644575357215	0.585583418993841	0.753363367691006	-0.25808918795833	1.90843539981526	0.53940571579689	0.605473981627769	-0.457479158044581	1.78568261627178	0.557820396059279	1.11351755213182	0.185998562368421
Operative procedures - main OPCS4: X40.3 Haemodialysis NEC	41200	41200.X403	Categorical multiple	240	Health-related outcomes > Hospital inpatient > Summary Operations	2005	binary	63972/103(64075)	0.0100381356924486	-0.517185347627758	-0.92619196737101	-0.122225493815617	0.204382101232415	0.000502195024610882	FALSE	binary	382733/576(383309)	0.0950093727471351	0.00478699250923314	-0.000831727887616412	0.010425586882698	0.00287066712427807	0.00608919012260404	FALSE	binary	389836/591(390427)	0.168014051568542	0.0705503036287219	-0.374766061173887	0.517559990920371	0.226681561217808	0.195176193662259	-0.241331689453042	0.635620857579488	0.222808922211853	0.226919354813122	-0.199413679776354	0.659733780487583	0.218317958254301	0.135765982641205	-0.29543691260801	0.572234940210752	0.220467217682492	0.319014755609955	-0.0986116135020626	0.745266744356945	0.214464646747307	0.229705707168712	-0.183994876222762
Operative procedures - main OPCS4: H44.4 Examination of rectum under anaesthetic	41200	41200.H444	Categorical multiple	240	Health-related outcomes > Hospital inpatient > Summary Operations	2005	binary	63932/143(64075)	0.0100963955920234	0.43510135576759	0.102982830225842	0.774811578911415	0.170982887826004	0.000505520819475855	FALSE	binary	382548/761(383309)	0.0938283888276949	-0.00417195499862161	-0.00905495039330291	0.000708323221198793	0.00249005935936874	0.00603091003280953	FALSE	binary	389656/771(390427)	0.08178386410219	-0.415225955351121	-0.756945244533073	-0.0815006455175087	0.171898329769652	-0.362102889904273	-0.703831350803102	-0.0283679616767412	0.171903191522391	-0.22218150837373	-0.543272724783324	0.0949617667197904	0.162473746279965	-0.363039612923966	-0.6935647638596	-0.0382895625821914	0.166790980093003	-0.232278815596235	-0.554842565060144	0.0860553499192449	0.163148681361648	-0.302840627296364	-0.619717654927973
Operative procedures - secondary OPCS4: Z35.4 Middle cerebral artery	41210	41210.Z354	Categorical multiple	240	Health-related outcomes > Hospital inpatient > Summary Operations	2005	binary	64033/42(64075)	0.0101442044152758	0.824645056159935	0.19158403540517	1.51260597494194	0.333860498829345	0.000508846614340828	FALSE	binary	383060/249(383309)	0.0254523735910602	-0.00973029876893912	-0.0183082945835022	-0.00119435943038184	0.00436253614532254	0.00211535140735624	FALSE	binary	390174/253(390427)	0.0725891585230853	-0.35516507067502	-0.939007766877616	0.208639132634414	0.290774604345568	-0.255150845450941	-0.829204669915944	0.301942425881141	0.286654288318314	-0.411173897725159	-1.00571376559068	0.159924690326739	0.295264005511646	-0.224149346805501	-0.773196927997268	0.315626829018545	0.27607003480705	-0.402834752132558	-0.997377881471663	0.168267441371253	0.295265789026181	-0.529814138853919	-1.12434728504761
Operative procedures - OPCS4: Z35.4 Middle cerebral artery	41272	41272.Z354	Categorical multiple	240	Health-related outcomes > Hospital inpatient > Summary Operations	2005	binary	64033/42(64075)	0.0101442044152758	0.824645056159935	0.19158403540517	1.51260597494194	0.333860498829345	0.0005121724092058	FALSE	binary	383060/249(383309)	0.0254523735910602	-0.00973029876893912	-0.0183082945835022	-0.00119435943038184	0.00436253614532254	0.00211750992920048	FALSE	binary	390174/253(390427)	0.0725891585230853	-0.35516507067502	-0.939007766877616	0.208639132634414	0.290774604345568	-0.255150845450941	-0.829204669915944	0.301942425881141	0.286654288318314	-0.411173897725159	-1.00571376559068	0.159924690326739	0.295264005511646	-0.224149346805501	-0.773196927997268	0.315626829018545	0.27607003480705	-0.402834752132558	-0.997377881471663	0.168267441371253	0.295265789026181	-0.529814138853919	-1.12434728504761
Main speciality of consultant (recoded): Respiratory medicine	41245	41245.1800	Categorical multiple	270	Health-related outcomes > Hospital inpatient > Summary Administration	2001	binary	59216/4611(63827)	0.0102159926426679	-0.0791276628262937	-0.13956269142185	-0.0187406533015301	0.0308189958676686	0.000515498204070773	FALSE	binary	354049/27679(381728)	0.0754768050478067	0.000765986330248859	-7.85959661765007e-05	0.00161074938163138	0.000430942900796752	0.00508547746503195	FALSE	binary	360649/28171(388820)	0.309699851761964	0.0226869881446473	-0.0389445684163373	0.0843201452176478	0.0314423447022034	0.0645910481172812	0.00269818506282556	0.126478584571824	0.0315739379809208	0.0351060188020016	-0.026291224629556	0.0965133953679201	0.0313250356640245	0.0401693521904722	-0.0204416653178164	0.100817097738385	0.0309307613162172	0.0649515672902254	0.00378188210340283	0.126140282769097	0.0312112456545091	0.0565694183987208	-0.00285234322657302
Job code - historical	22617	22617.5323	Categorical single	2	Online follow-up > Work environment > Employment history	130	binary	15615/69(15684)	0.0103197514751372	-0.635604092561186	-1.14821655006837	-0.147863880583882	0.253873593635773	0.000518823998935746	FALSE	binary	93722/399(94121)	0.0011173198664418	0.0113220681105792	0.00450046671188767	0.0182000335153218	0.00349312259080599	0.000328095320324642	FALSE	binary	95459/404(95863)	0.00292805794392899	0.21956877833439	-0.321711809063315	0.77007200206931	0.276833849271092	0.271030786116504	-0.275535611027507	0.82523886480189	0.279088560454918	0.358257078516722	-0.165115921245204	0.896205334364104	0.269192464799049	-0.0539702297516453	-0.632550277221466	0.522281906298457	0.292613542669672	-0.0163127910378083	-0.59491957846936	0.559965730190198	0.292627400037349	0.217227800685872	-0.306007061258142
Date F70 first reported (mild mental retardation)	130950	130950	Date		Health-related outcomes > First occurrences > Mental and behavioural disorders	2405	binary	64062/13(64075)	0.0103483356861124	-1.67293983652436	-3.53915690716989	-0.357880738353278	0.768759629548811	0.000522149793800718	FALSE	binary	383260/49(383309)	0.00114893553992776	0.0331785407479306	0.0129407950935365	0.0545820492289746	0.0105795984115408	0.000334570885857365	FALSE	binary	390375/52(390427)	0.103584518453718	0.700438452603194	-0.93349618113673	2.67654726218376	0.866048210456446	0.0708713234287986	-2.04966506573655	2.19140778464158	1.00000213501732	0.430203483513991	-1.36758267127575	2.45742749436233	0.912896297982862	0.373641182477508	-1.42413164039894	2.40085453939525	0.912888370405477	0.0132897624486923	-2.10724258533004	2.13382212387806	0.999993584215294	0.575932935296896	-1.05799306946989
Operative procedures - main OPCS4: H07.9 Unspecified other excision of right hemicolon	41200	41200.H079	Categorical multiple	240	Health-related outcomes > Hospital inpatient > Summary Operations	2005	binary	64056/19(64075)	0.0103708707904587	-1.30251801310583	-2.55773656949169	-0.288923138911669	0.562818181846768	0.000525475588665691	FALSE	binary	383201/108(383309)	0.0495122579790223	0.0130787386253752	2.78289058480771e-05	0.026352974465203	0.00670365591623915	0.00366732861336557	FALSE	binary	390316/111(390427)	0.067621718582897	0.243734396685183	-1.08597478333138	1.6401502373765	0.670747658018535	0.764491783397584	-0.390750933435921	2.08553180718663	0.61232121283286	0.573307829278562	-0.624173168453678	1.91315681238398	0.626728076140051	0.526739189887899	-0.670738747940359	1.86658570460869	0.626725586104938	1.34839812614173	0.334828040233598	2.6036028566415	0.562678599757606	1.28765894770458	0.284463466843884
Maximum carotid IMT (intima-medial thickness) at 120 degrees	22672	22672	Continuous		UK Biobank Assessment Centre > Physical measures > Carotid ultrasound	101	cont	6449	0.0103813707557449	-0.0590211060545034	-0.104168859770722	-0.0138733523382847	0.023030665560877	0.000528801383530664	FALSE	cont	38383	0.008277901568875	0.000858642273534031	0.000221278208767507	0.00149600633830055	0.000325181467185833	0.00102961491970299	FALSE	cont	39056	0.205097139637006	0.0051352968559878	-0.0408841194559267	0.0511547131679023	0.0234789975733399	0.00824185320587059	-0.0383206889968293	0.0548043954085705	0.023756099120768	0.0241645015587467	-0.0214013365269764	0.0697303396444698	0.0232475830330101	0.00781920654707136	-0.0374538597954537	0.0530922728895964	0.0230982115807192	-0.00183319692885309	-0.047803421427558	0.0441370275698518	0.0234539000263578	0.0414103846825616	-0.00291160628116403
Operative procedures - secondary OPCS4: Y36.8 Other specified introduction of non-removable material into organ NOC	41210	41210.Y368	Categorical multiple	240	Health-related outcomes > Hospital inpatient > Summary Operations	2005	binary	64051/24(64075)	0.0103888894436645	1.12254496780429	0.253176568352427	2.13723285001139	0.471474854368226	0.000532127178395637	FALSE	binary	383160/149(383309)	0.458798996786951	-0.00416566671622425	-0.0152081324523187	0.00686280572041305	0.00562271483837131	0.0235883267138663	FALSE	binary	390275/152(390427)	0.076414464486339	-0.930061039848863	-1.87509755419429	-0.0989646525646575	0.445509932498222	-0.744759883585637	-1.63569779931193	0.0556970151002682	0.424998596350172	-0.481203555898945	-1.26341288354773	0.255112814938596	0.382793735289013	-0.092612166724793	-0.76388382471552	0.574426171806854	0.338295295566152	0.123141167543766	-0.515663660743343	0.769136432341356	0.324997368575173	-0.435599405684407	-1.17068658673024
Operative procedures - OPCS4: Y36.8 Other specified introduction of non-removable material into organ NOC	41272	41272.Y368	Categorical multiple	240	Health-related outcomes > Hospital inpatient > Summary Operations	2005	binary	64051/24(64075)	0.0103888894436645	1.12254496780429	0.253176568352427	2.13723285001139	0.471474854368226	0.000535452973260609	FALSE	binary	383160/149(383309)	0.458798996786951	-0.00416566671622425	-0.0152081324523187	0.00686280572041305	0.00562271483837131	0.0235904852357106	FALSE	binary	390275/152(390427)	0.076414464486339	-0.930061039848863	-1.87509755419429	-0.0989646525646575	0.445509932498222	-0.744759883585637	-1.63569779931193	0.0556970151002682	0.424998596350172	-0.481203555898945	-1.26341288354773	0.255112814938596	0.382793735289013	-0.092612166724793	-0.76388382471552	0.574426171806854	0.338295295566152	0.123141167543766	-0.515663660743343	0.769136432341356	0.324997368575173	-0.435599405684407	-1.17068658673024
Histology of cancer tumour	40011	40011.8980	Categorical single	38	Health-related outcomes > Cancer register	100092	binary	64059/16(64075)	0.010393031032215	-1.44939589410373	-2.92246458353709	-0.317032314809683	0.640631986072814	0.000538778768125582	FALSE	binary	383219/90(383309)	0.771350604568945	0.00210461520815239	-0.0120841501381394	0.0163744674908614	0.00724481210889704	0.0388641858055604	FALSE	binary	390336/91(390427)	0.0284729787948838	1.22333137753599	0.0386229253324876	2.71873888841894	0.658401188336805	0.576889246008459	-0.828325406906635	2.1613481768062	0.730407780853916	1.21856689744481	0.0338552507218606	2.71397653433569	0.658402643787373	1.17137815914169	-0.0133228838718351	2.66678097510291	0.658397907673403	0.53382795256661	-0.87138367004154	2.11828451198576	0.730406242587634	1.20565547578636	0.0414896521092513
Operative procedures - OPCS4: L59.3 Bypass of femoral artery by anastomosis of femoral artery to popliteal artery using vein graft NEC	41272	41272.L593	Categorical multiple	240	Health-related outcomes > Hospital inpatient > Summary Operations	2005	binary	64051/24(64075)	0.0104187559850824	1.12240607552188	0.252828429517482	2.13724909278159	0.47157455642333	0.000542104562990555	FALSE	binary	383125/184(383309)	0.00689174155521945	-0.0137042712851898	-0.0237423162891414	-0.00375595903584532	0.00509332470138497	0.00093248143671214	FALSE	binary	390241/186(390427)	0.113951022879491	0.269472099547853	-0.344854028338958	0.899409492320754	0.314898687250477	-0.0410705913314406	-0.725779772552374	0.634645388158282	0.34378218087941	0.0152497228805873	-0.644290784039548	0.674790325074495	0.333522710314969	-0.524496008873204	-1.3068431148478	0.2119757179212	0.382866518786141	0.0320721842825599	-0.627474089561887	0.691618869526123	0.333525792644363	-0.214312310148553	-0.898993632832333
Operation code: ileostomy/colostomy surgery	20004	20004.1530	Categorical multiple	5	UK Biobank Assessment Centre > Verbal interview > Operations	100076	binary	64027/16(64043)	0.0105886521158126	-1.44585068603514	-2.91884039790793	-0.313618276863588	0.640575464759694	0.000545430357855528	FALSE	binary	382922/101(383023)	0.586720422839087	0.00371658573960456	-0.00967182341051264	0.0172020849138372	0.00684261219800017	0.0299646002417544	FALSE	binary	390034/104(390138)	0.640546921574084	1.11947203898566	-0.0900942939580618	2.62526218305703	0.666194569536065	0.919130835053032	-0.361098676867228	2.4539853038327	0.689608579916692	1.21779818922144	0.0332246879343232	2.71313064349107	0.657802531856181	1.26658635725603	0.10256492708284	2.75321998970296	0.650854781097698	1.2309879206264	0.0464092542419683	2.72632369437688	0.657804741014431	0.881202950497951	-0.359408190395612
Operative procedures - main OPCS4: H02.9 Unspecified other excision of appendix	41200	41200.H029	Categorical multiple	240	Health-related outcomes > Hospital inpatient > Summary Operations	2005	binary	63940/135(64075)	0.0108059198796859	-0.445394570732794	-0.797879034899329	-0.102130136202102	0.17703851822	0.0005487561527205	FALSE	binary	382563/746(383309)	0.134839087222577	0.0037670607617154	-0.00116959742770037	0.00871695934461034	0.00252148636502468	0.00798653082369194	FALSE	binary	389662/765(390427)	0.00140313350277022	-0.155304857109869	-0.560703904795041	0.245599102756526	0.205000143169805	-0.0122946778440976	-0.407233261242964	0.380584219273791	0.200332647905929	0.313451126186726	-0.0435286790985478	0.676780528837469	0.18325943225863	0.0570731235049284	-0.319146313664817	0.435459875453109	0.191938061915035	0.576195599072161	0.23953913552418	0.923428080774714	0.17403265376112	0.1090200248994	-0.254517985017377
Job code at visit	20277	20277.3563	Categorical single	2	UK Biobank Assessment Centre > Verbal interview > Employment	100073	binary	41146/251(41397)	0.0108546090392423	-0.325093417311858	-0.579126120464529	-0.0746513389770163	0.128525475198041	0.000552081947585473	FALSE	binary	247736/1510(249246)	0.031320581401587	0.00382504718078948	0.000342673957438871	0.00731412475491391	0.00177824240216974	0.00247366603350026	FALSE	binary	252252/1540(253792)	0.220464467415121	0.163718946307626	-0.0986035931287776	0.427767391658134	0.134089627245483	0.226013385838888	-0.0357892601579247	0.48962818168165	0.133847469847126	0.127902384212435	-0.137253808427906	0.394329505742333	0.135413748766477	0.228885500025783	-0.0260605856256453	0.486721379235563	0.130636717515289	0.111075133190497	-0.154073564161179	0.377494822886335	0.135409922314124	0.0647046394299989	-0.194942820662927
Childhood sunburn occasions	1737	1737	Integer	100291	UK Biobank Assessment Centre > Touchscreen > Lifestyle and environment > Sun exposure	100055	ordcat	47776	0.0112044816505386	0.0451151615713823	0.0102516047281752	0.0799805557761139	0.0177884172964632	0.000555407742450446	FALSE	ordcat	285441	0.243369336098335	-0.000291393960366607	-0.000780976667009403	0.000198155890528203	0.000249813977019879	0.0132554826454844	FALSE	NA	NA	NA	NA	NA	NA	NA	NA	NA	NA	NA	NA	NA	NA	NA	NA	NA	NA	NA	NA	NA	NA	NA	NA	NA
Operative procedures - secondary OPCS4: Z59.2 Flexor digitorum muscle of foot	41210	41210.Z592	Categorical multiple	240	Health-related outcomes > Hospital inpatient > Summary Operations	2005	binary	63991/84(64075)	0.0113361001284782	-0.565229287021768	-1.02332827897045	-0.126188567575636	0.227893310293573	0.000558733537315418	FALSE	binary	382818/491(383309)	0.100262727804166	0.00510682034522045	-0.000981786740182374	0.0112194924914694	0.00311143157256108	0.00636116387497841	FALSE	binary	389921/506(390427)	0.231471405172726	0.507423227449196	0.0590179641351366	0.972460358440906	0.232006033388948	0.190738611731219	-0.300506645583312	0.687036328569671	0.250664090882111	0.272871175200782	-0.200756292514189	0.756404636151443	0.243021009754308	0.1190241615253	-0.368318040519338	0.612501269954742	0.248973300510148	0.228932959042592	-0.251221872514056	0.717210402239309	0.245857634398113	0.156433853612951	-0.317179088621008
Operative procedures - OPCS4: Z59.2 Flexor digitorum muscle of foot	41272	41272.Z592	Categorical multiple	240	Health-related outcomes > Hospital inpatient > Summary Operations	2005	binary	63991/84(64075)	0.0113361001284782	-0.565229287021768	-1.02332827897045	-0.126188567575636	0.227893310293573	0.000562059332180391	FALSE	binary	382818/491(383309)	0.100262727804166	0.00510682034522045	-0.000981786740182374	0.0112194924914694	0.00311143157256108	0.00636332239682266	FALSE	binary	389921/506(390427)	0.231471405172726	0.507423227449196	0.0590179641351366	0.972460358440906	0.232006033388948	0.190738611731219	-0.300506645583312	0.687036328569671	0.250664090882111	0.272871175200782	-0.200756292514189	0.756404636151443	0.243021009754308	0.1190241615253	-0.368318040519338	0.612501269954742	0.248973300510148	0.228932959042592	-0.251221872514056	0.717210402239309	0.245857634398113	0.156433853612951	-0.317179088621008
Mean thickness of parstriangularis (right hemisphere)	27284	27284	Continuous		UK Biobank Assessment Centre > Imaging > Brain MRI > T1 structural brain MRI > Freesurfer DKT	196	cont	5961	0.0113396951409678	-0.0626871810298651	-0.111224001009622	-0.0141503610501078	0.0247591070605764	0.000565385127045364	FALSE	cont	35529	0.290886695734399	0.000368476949044092	-0.000315366910755553	0.00105232080884374	0.000348894452198411	0.0155758936280435	FALSE	cont	36160	0.00235657540602728	0.0493201517586122	-5.20389375752786e-05	0.0986923424547998	0.0251895125813743	-0.00780201824867832	-0.0577147609967633	0.0421107244994066	0.0254653002772444	-0.00759705772251256	-0.0564662157850583	0.0412721003400332	0.0249328671565858	0.020992693031239	-0.0274843126452184	0.0694696987076963	0.0247327924318491	0.0734105269972097	0.0241661661217685	0.122654887872651	0.025124294270569	0.0114859802901709	-0.0360091930207381
HTLV-1 gag antigen for Human T-Lymphotropic Virus 1	23022	23022	Integer		Biological samples > Assay results > Blood assays > Infectious Diseases > Infectious Disease Antigens	1307	cont	1178	0.0113912553706445	-0.146183780330288	-0.259565660896732	-0.0328018997638446	0.0577893214608696	0.000568710921910337	FALSE	cont	7077	0.867414898036445	0.000135394919403853	-0.00145490453111507	0.00172569436992278	0.000811253331390283	0.0435611293386289	FALSE	cont	7225	0.0358774589902559	0.155496523111799	0.042153058641439	0.26883998758216	0.0578196542099771	0.087835485229731	-0.0289145027283249	0.204585473187787	0.0595574166035753	0.0730159687792923	-0.0410550629266466	0.187087000485231	0.0581908064962799	0.140450303396072	0.0273317879118348	0.253568818880309	0.0577049014745343	0.109969750954194	-0.00498712597672826	0.224926627885116	0.0586427007879485	0.11272062476037	0.00148122459479784
Interval between previous point and current one in alphanumeric path (trail #2)	20155	20155	Integer	485	Online follow-up > Cognitive function online > Trail making	121	cont	14716	0.0115747696706312	-0.0384542509025493	-0.068308393283966	-0.00860010852113258	0.0152307320455124	0.000572036716775309	FALSE	cont	87186	0.0740111550894993	0.000380963047761283	-3.69915886015884e-05	0.000798917684124155	0.00021324311932018	0.00501208772232775	FALSE	cont	88817	0.0331514033696287	-0.0159480714290032	-0.0460313076420171	0.0141351647840107	0.0153486627421354	0.00015178159000238	-0.0303315019334643	0.0306350651134691	0.0155527694813692	0.0145583720504035	-0.015473637046794	0.0445903811476011	0.0153225263345245	0.000485682699565813	-0.0291233028877122	0.0300946682868439	0.0151066969889125	-0.00610410165497263	-0.036114608727697	0.0239064054177517	0.0153115558618143	-0.0149372015736133	-0.0439909673275118
Breathing problems responsible for leaving job	22619	22619.0	Categorical single	7	Online follow-up > Work environment > Employment history	130	binary	14772/912(15684)	0.0115765261789026	-0.172670058067883	-0.307233565038695	-0.0385875460163497	0.0685103007929893	0.000575362511640282	FALSE	binary	88533/5588(94121)	0.00156350344129884	0.00300385669435843	0.00114187965835129	0.00486750430947927	0.000950387657655522	0.000395009497496115	FALSE	binary	90160/5703(95863)	0.169265534647961	0.0379058999872216	-0.101374476578204	0.177241773378526	0.0710506449194508	0.116865094534519	-0.0227433455828946	0.256516210765774	0.0712151370721393	0.125190159253016	-0.0114812805510664	0.262135688384545	0.0697771403825341	0.125750781489967	-0.00915139798292055	0.261063392596815	0.0689100255142121	0.0983089515185208	-0.0387582858584272	0.235615297510684	0.0699698239326215	0.0545490961788442	-0.0793050277023434
Frequency of walking for pleasure in last 4 weeks	971	971	Categorical single	100317	UK Biobank Assessment Centre > Touchscreen > Lifestyle and environment > Physical activity	100054	ordcat	45142	0.0116778075967143	-0.0420953339800289	-0.0748086052344848	-0.00938469585261721	0.0166935501722268	0.000578688306505255	FALSE	ordcat	269863	0.237125228704727	0.000277182755441124	-0.000181808375273873	0.000736403872961041	0.000234514259057213	0.0129619236746676	FALSE	ordcat	274866	0.362558674156593	0.0430937901321247	0.0114676753175516	0.0750827871028896	0.0168951932153487	0.0244901549587767	-0.00853017736647996	0.0559973179776028	0.0171227764358524	0.0493752700202653	0.0183809839492058	0.0814144161160458	0.0168727102146987	0.027711034305717	-0.00345613769764989	0.0579140621363569	0.016680398018092	0.039252543724529	0.00879467558316097	0.0716139875347471	0.0168536061969432	0.0346055871211471	0.00285912733705842
Date F13 first reported (mental and behavioural disorders due to use of sedatives or hypnotics)	130860	130860	Date		Health-related outcomes > First occurrences > Mental and behavioural disorders	2405	binary	64040/35(64075)	0.0117170610462086	-0.897151487300197	-1.67841049278966	-0.193745138395952	0.374274253530486	0.000582014101370227	FALSE	binary	383078/231(383309)	0.00203637338776184	0.0140671604095968	0.00510886769680192	0.0231362703690941	0.00459497759086186	0.000464082196511829	FALSE	binary	390194/233(390427)	0.0297686429122583	0.353954366268267	-0.450435344291277	1.19552374688167	0.41403697054558	0.761173135644232	0.0248704930100278	1.56240620713049	0.387306620355012	0.481857375093656	-0.294537119371361	1.30699565918554	0.403114906310235	0.371079092960306	-0.418439123189151	1.20394862483602	0.408244710219435	0.854513003633474	0.139590240107716	1.64280311990703	0.378792866729521	0.483314304197032	-0.270935569559955
Operative procedures - main OPCS4: W03.5 Localised fusion of joints of midfoot and forefoot	41200	41200.W035	Categorical multiple	240	Health-related outcomes > Hospital inpatient > Summary Operations	2005	binary	64031/44(64075)	0.0117240437052838	0.787019875285757	0.171411048926569	1.4518605229766	0.323815345362837	0.0005853398962352	FALSE	binary	383070/239(383309)	0.012615660972109	-0.0110980528862233	-0.0198738167395748	-0.00237503585738798	0.0044605194461521	0.00127784493179071	FALSE	binary	390188/239(390427)	0.0308228925288357	-0.342558915046571	-0.913398429933391	0.209842854828924	0.284675906065364	-0.629628060386172	-1.27639038892173	-0.0259363810823772	0.316369961095704	-0.347886449975554	-0.918723943781257	0.20451309483297	0.284674804035811	-0.218563262848846	-0.757070481019843	0.311344741958266	0.270958875362294	-0.820154049621441	-1.50545878079824	-0.191221760091739	0.33218199793899	0.0160821742987217	-0.475153747352701
Operative procedures - main OPCS4: W13.2 Displacement osteotomy	41200	41200.W132	Categorical multiple	240	Health-related outcomes > Hospital inpatient > Summary Operations	2005	binary	64010/65(64075)	0.0118950486238871	-0.642268344784425	-1.17356948367539	-0.139571536298473	0.262283482723028	0.000588665691100173	FALSE	binary	382935/374(383309)	0.188381585253224	0.00468187872638557	-0.00229130949783442	0.0116848360506344	0.00356352777168409	0.0106156104299776	FALSE	binary	390043/384(390427)	0.0769889375083971	0.288333722032864	-0.262616682605165	0.853444611364806	0.282878110564998	0.230279614034616	-0.337116206198262	0.806704947610287	0.289828591240366	0.473513066034013	-0.0524006370530679	1.02119911491033	0.272229060250063	0.427952873567056	-0.0979532858675679	0.975631984055045	0.272225268288566	0.180697985205764	-0.386691746157029	0.757117419042144	0.289825387341741	0.195776988275127	-0.350349562960269
Operative procedures - main OPCS4: X35.2 Intravenous chemotherapy	41200	41200.X352	Categorical multiple	240	Health-related outcomes > Hospital inpatient > Summary Operations	2005	binary	63584/491(64075)	0.0119760115056095	-0.228713437190047	-0.408521854021687	-0.0502136306097653	0.0913467271694056	0.000591991485965146	FALSE	binary	380103/3206(383309)	0.59007034514827	0.000656394985736456	-0.001731182386845	0.00304556430904677	0.00121850853026341	0.0301178552926956	FALSE	binary	387167/3260(390427)	0.0489731910799234	0.271155768650085	0.0927835447292183	0.450852762459895	0.0912859163940961	0.202475763998747	0.0189659820116921	0.386731589676797	0.0937547459533352	0.27008521103786	0.0918625814767194	0.449649092253767	0.0912139273489314	0.216219086268491	0.0377175224129499	0.396029040257192	0.0913475750915705	0.309983821550246	0.133047935590468	0.488404307667521	0.0905951325215684	0.167875978911848	-0.00957696381086474
Job coding	22601	22601.52412543	Categorical single	497	Online follow-up > Work environment > Employment history	130	binary	15625/59(15684)	0.0120104741909818	-0.674924088761178	-1.23507695802091	-0.145972213816331	0.276125751141086	0.000595317280830118	FALSE	binary	93673/448(94121)	0.0455274219050301	0.00653889935267623	0.000129876864711951	0.0129812297003509	0.00327708247525731	0.00337376964254878	FALSE	binary	95406/457(95863)	0.0288186954628552	0.433818538289893	-0.126976914555724	1.01601190488796	0.289640172255791	0.708495559635041	0.170604024374766	1.27487389952042	0.279932772966004	0.820320740546845	0.303979104743962	1.37158770966735	0.27072080949808	0.547756735670816	0.00667417247461054	1.11632590736218	0.281281328984311	0.534059171192818	-0.0142686145268087	1.10765917619561	0.284361443121626	0.784368701890454	0.276372037843574
Treatment/medication code: ramipril	20003	20003.1140860806	Categorical multiple	4	UK Biobank Assessment Centre > Verbal interview > Medications	100075	binary	61012/3031(64043)	0.0120748595668764	-0.0943563805462239	-0.168131841059357	-0.0206678238832015	0.0376153231149371	0.000598643075695091	FALSE	binary	364847/18176(383023)	0.0507000745299942	0.00102906766394831	-3.13522732869774e-06	0.00206157380284889	0.000526712412610379	0.00373855983422552	FALSE	binary	371652/18486(390138)	0.302219120400381	0.0480148173806877	-0.0272089620400957	0.12325876793159	0.0383813542102512	0.0191670771290266	-0.0575597644971174	0.0958472225824298	0.0391309379293852	0.0507961324945233	-0.0242547566211426	0.125874826480766	0.0382951208871602	0.0786777993838606	0.00493446630782439	0.15250574195744	0.0376426746373546	0.0474669003904961	-0.027882321667758	0.122830770851487	0.0384439274310959	0.0361912672397743	-0.0370090295348044
Job code at visit	20277	20277.3532	Categorical single	2	UK Biobank Assessment Centre > Verbal interview > Employment	100073	binary	41309/88(41397)	0.0120780142267552	-0.546518022939632	-0.991821657416129	-0.118419503588154	0.221901401204427	0.000601968870560064	FALSE	binary	248773/473(249246)	0.020221921254817	0.00736992237700448	0.0011475976553051	0.0136253151491371	0.00318168537336681	0.00176998791227767	FALSE	binary	253307/485(253792)	0.0750070469951149	0.236081655205748	-0.227392295667873	0.707595408389488	0.237432210773756	0.100096637168195	-0.388494337533393	0.589906713445462	0.248354828062918	0.17401120454241	-0.299174270605318	0.652630708054301	0.241665692821827	0.0774590076719925	-0.399265861991909	0.558652553928546	0.243203258340231	0.232912327130597	-0.230560410097	0.704425037046298	0.237431523616344	-0.0894194813152234	-0.57796252803057
Treatment/medication code: beclomist 50micrograms nasal spray	20003	20003.1141167708	Categorical multiple	4	UK Biobank Assessment Centre > Verbal interview > Medications	100075	binary	64016/27(64043)	0.0122707263436871	-1.03022296718664	-1.96611813209812	-0.215447073430949	0.439244657564943	0.000605294665425037	FALSE	binary	382913/110(383023)	0.365453369755859	0.00593787869804519	-0.0069067480014482	0.0189018643286514	0.00657261111045615	0.0191698324987049	FALSE	binary	390023/115(390138)	0.0101845314201209	0.270167599698085	-0.717254359891045	1.29917217624635	0.504023369206744	0.425664078790952	-0.531425542652037	1.43883313901493	0.492880176508995	0.631511947334523	-0.26115418930306	1.61039621838441	0.468883400423296	-0.188109819114097	-1.32164133392998	0.91410166803902	0.556402256593962	-0.823891546953261	-2.35873607927825	0.456328974773001	0.689708661742202	0.517601770673181	-0.375064949715317
Age first had sexual intercourse	2139	2139	Integer	100504	UK Biobank Assessment Centre > Touchscreen > Lifestyle and environment > Sexual factors	100056	cont	56211	0.0123832383234795	0.0204843553028106	0.00443106492409382	0.0365376456815275	0.00819042840226014	0.000608620460290009	FALSE	cont	337298	0.830293220102045	2.46550605562094e-05	-0.000200812672823927	0.000250122793936346	0.000115036258868827	0.0418623726472112	FALSE	cont	343527	0.00944242500668273	-0.0111741225511727	-0.0273899150932799	0.00504166999093443	0.00827348641803186	-0.00695098276056515	-0.0234052438194314	0.00950327829830109	0.0083951558356327	-0.0247142916608491	-0.0409286248951466	-0.00849995842655147	0.00827274186217305	-0.0234684144065244	-0.0394962703139027	-0.00744055849914619	0.00817759895580373	-0.0125968424399305	-0.0288231730471198	0.00362948816725876	0.00827886306170207	-0.0055107826021455	-0.0212409144027249
Trouble concentrating over the last two weeks	120110	120110	Categorical single	3006	Online follow-up > Experience of pain	154	ordcat	21750	0.0123876769667936	-0.0855581957491874	-0.152635821151574	-0.0185031372859498	0.0342201735107302	0.000611946255154982	FALSE	ordcat	131316	3.82624187738349e-07	0.00242971961187241	0.00149159088389464	0.00336765076283591	0.00047863325027558	2.80607839751338e-05	TRUE	ordcat	133736	0.00097169579118391	0.00184616904024137	-0.0658718530477592	0.0697451484059824	0.0348917448188576	0.00121874615316091	-0.06783926561291	0.0703393685609173	0.0353552979314945	0.0355614577753168	-0.0302293113129588	0.103412340091363	0.0346767626506641	0.0204522230996012	-0.0468444061602312	0.0877883171459427	0.0343464089462587	0.0080685140043154	-0.0599317269668385	0.076173437354584	0.0348072203505721	0.0592887212580373	-0.00606180156242805
Operative procedures - OPCS4: W28.1 Application of internal fixation to bone NEC	41272	41272.W281	Categorical multiple	240	Health-related outcomes > Hospital inpatient > Summary Operations	2005	binary	63477/598(64075)	0.0124023648091671	-0.206367962930748	-0.369184578544875	-0.0445295204228434	0.0827773486750723	0.000615272050019955	FALSE	binary	379624/3685(383309)	0.211155972776303	0.00142285552791614	-0.000807200455311053	0.00365460236511765	0.00113817764124426	0.0116193230875496	FALSE	binary	386679/3748(390427)	0.100638447721366	0.091170422981781	-0.0767322078982353	0.259425015770862	0.0857068534640613	0.14615145202568	-0.0216272697103549	0.314297489847354	0.0856476931096831	0.276914953660112	0.116385698449936	0.438554608516676	0.0821440898429204	0.095706789438083	-0.0699213349941306	0.261922134512301	0.0846082040728191	0.114609839100415	-0.0524238215608171	0.282086660272243	0.0852874780513722	0.189206215299094	0.0299591038925977
Operative procedures - secondary OPCS4: V54.2 Graft of bone to spine NEC	41210	41210.V542	Categorical multiple	240	Health-related outcomes > Hospital inpatient > Summary Operations	2005	binary	64012/63(64075)	0.0124926538859516	0.644539436068928	0.136890235939137	1.1793424635308	0.2644100513527	0.000618597844884928	FALSE	binary	383014/295(383309)	0.100815174436556	-0.00655962293992587	-0.0144138284857078	0.00127535050217878	0.00399985352371717	0.00638922465895355	FALSE	binary	390124/303(390427)	0.0205084930032401	-0.990097416482275	-1.61366279681483	-0.421111106647701	0.301862510526437	-0.756049135451955	-1.33428529698893	-0.218009143031109	0.282866275592841	-0.657438424213277	-1.20174489518599	-0.14308083027246	0.268467962279998	-0.222274999889259	-0.682369296063511	0.231353977391428	0.232091076267426	-0.558830455870796	-1.08484022915296	-0.0574243637537135	0.260643708312015	-0.525808965307536	-1.02240588247243
Illnesses of siblings	20111	20111.10	Categorical single	1010	UK Biobank Assessment Centre > Touchscreen > Family history	100034	binary	49533/262(49795)	0.0125350391175942	-0.312424104707706	-0.561118544964451	-0.0669190295274832	0.125915576822188	0.0006219236397499	FALSE	binary	295358/1691(297049)	0.0431052744560399	0.00339933979403341	0.000105350576575291	0.00669903235521635	0.00168190150878686	0.00322267311345191	FALSE	binary	300822/1721(302543)	0.154568899037681	0.18835834431206	-0.0672700353546738	0.445612859835334	0.130665096848878	0.335399335000919	0.0856825730003301	0.587656814474192	0.127892879605911	0.308811400462973	0.0607666817784776	0.559645981277636	0.127106060350237	0.249234676357235	0.000813547307612263	0.500385014298723	0.127281905429944	0.266220988283738	0.0156857015726584	0.519167826251466	0.128276017486717	0.149702160781286	-0.100758617402247
Job code - historical	22617	22617.1123	Categorical single	2	Online follow-up > Work environment > Employment history	130	binary	15625/59(15684)	0.0125526308903818	-0.670433667273714	-1.23033427329519	-0.141769244292396	0.275971583310359	0.000625249434614873	FALSE	binary	93805/316(94121)	0.303340092746336	0.00399608121318369	-0.0036082507120112	0.0116349362960889	0.00388631345922896	0.0161630115696771	FALSE	binary	95537/326(95863)	0.295189156669089	0.323707394917399	-0.251996648938762	0.916071404443794	0.295916164649056	0.253835114487133	-0.347467048883974	0.863526910413833	0.306645386253111	0.201172620081628	-0.392949685674626	0.806013059237131	0.303639617321042	0.118465069044669	-0.482727367552447	0.728049370531755	0.306588738072443	0.402177940550455	-0.163204825282518	0.987494483652043	0.291568914893132	0.308106204529262	-0.252481234916299
Operative procedures - main OPCS4: T30.9 Unspecified opening of abdomen	41200	41200.T309	Categorical multiple	240	Health-related outcomes > Hospital inpatient > Summary Operations	2005	binary	64024/51(64075)	0.012668105669601	0.718744657396433	0.15104231673508	1.32442088996159	0.29715516459371	0.000628575229479846	FALSE	binary	383001/308(383309)	0.423990369073432	-0.00312770976347473	-0.0108001919996191	0.00454306376583079	0.0039117760110049	0.0220233983767916	FALSE	binary	390117/310(390427)	0.0977230341373974	-0.422156882803791	-0.972297600616018	0.107287031882633	0.27373778672277	-0.282435336296823	-0.816138802672846	0.235462871968096	0.266732224509214	-0.218912397826079	-0.732022406204147	0.284366763940733	0.257904412629377	-0.67215137334134	-1.26457343418909	-0.113479152900728	0.291600404243991	0.0452923079817617	-0.428590228273036	0.520257299195975	0.240934911155562	-0.694600556147652	-1.27499504086043
Treatment/medication code: didronel 200mg tablet	20003	20003.1140868772	Categorical multiple	4	UK Biobank Assessment Centre > Verbal interview > Medications	100075	binary	64022/21(64043)	0.0126919873723994	1.17740047516607	0.239853343859186	2.29530245463493	0.51252678999883	0.000631901024344818	FALSE	binary	382885/138(383023)	0.790853727232498	-0.00154919484807372	-0.0130060178854392	0.00992134455265745	0.00584093965092747	0.0398527888102228	FALSE	binary	389999/139(390138)	0.027179675837039	-0.554422370194317	-1.41477203838438	0.242702966814422	0.416869548189018	-0.504554858594488	-1.36491442391348	0.292582188731419	0.416875266451653	-0.187994205672225	-0.937874490822911	0.543177537604142	0.373622369454418	-0.0959194447657381	-0.810801151947749	0.613561719513856	0.359626769044918	-1.64648413985877	-3.1051636248056	-0.547087836080131	0.629284040716324	-0.151031520386272	-0.865909897085817
Treatment/medication code: flixotide 25micrograms inhaler	20003	20003.1140864286	Categorical multiple	4	UK Biobank Assessment Centre > Verbal interview > Medications	100075	binary	63919/124(64043)	0.0127248289680831	0.452772544456902	0.095945703007457	0.818684063435796	0.183870181418627	0.000635226819209791	FALSE	binary	382385/638(383023)	0.132124926727539	-0.00409430154950528	-0.00942695676570983	0.00123525786119786	0.00271919229027102	0.00784190986012778	FALSE	binary	389495/643(390138)	0.396164679733317	-0.392099191090678	-0.755535522946875	-0.0372232067499171	0.182751148983014	-0.444832700076033	-0.821536497673822	-0.079545286080467	0.188737322969876	-0.354694045273905	-0.713450973900927	-0.00350899018775161	0.180634075653653	-0.482628118041878	-0.851071346190336	-0.123816798827145	0.185011922656048	-0.330770624503909	-0.687305694896727	0.0186588775823274	0.179627913038568	-0.47849484740467	-0.837234151254802
Median BOLD effect (in group-defined amygdala activation mask) for faces-shapes contrast	25052	25052	Continuous		UK Biobank Assessment Centre > Imaging > Brain MRI > Task functional brain MRI	106	cont	4956	0.0127962290060633	0.0702985355701507	0.0149320395802613	0.12566503156004	0.0282418268085664	0.000638552614074764	FALSE	cont	29400	0.387283428704631	-0.000343526071680659	-0.00112238742277235	0.000435335279411031	0.000397369180278065	0.0202123985494733	FALSE	cont	29920	0.188856311226912	-0.0737740252865815	-0.129686661882305	-0.0178613886908583	0.0285262250353085	-0.0448980783757955	-0.101492580270455	0.011696423518864	0.0288741078064585	-0.0568850871820496	-0.112456648683919	-0.00131352568018044	0.0283522109756323	-0.0398443319000487	-0.0951656054348418	0.0154769416347445	0.0282245158550451	-0.0280249211573762	-0.0840222362930802	0.0279723939783278	0.02856942741735	-0.0616896275451375	-0.115932485653949
Date H52 first reported (disorders of refraction and accommodation)	131208	131208	Date		Health-related outcomes > First occurrences > Eye and adnexa disorders	2407	binary	62710/1365(64075)	0.012815876757504	0.136581021185529	0.0290104512564037	0.24435862267654	0.0549243875315976	0.000641878408939737	FALSE	binary	375216/8093(383309)	0.06140443827821	-0.00144537182802277	-0.00295959162103062	6.90811162151386e-05	0.000772616215502313	0.00441417717147298	FALSE	binary	382162/8265(390427)	0.373930857350245	-0.0933654899987086	-0.201097077998794	0.0141650369188124	0.054902478183189	-0.0372446057293174	-0.144881223729997	0.0702000702847356	0.0548564109260801	-0.0641525236642534	-0.170891209783352	0.042451595144716	0.0544131986447055	-0.0563241205539003	-0.161561222268786	0.0488761883478032	0.0536725040067925	-0.0918306663818178	-0.199653219472379	0.0157848622756835	0.054947337383134	-0.143284749155072	-0.248933726830532
Hip pain in last three months and rating of pain	120028	120028	Integer	3014	Online follow-up > Experience of pain	154	ordcat	10924	0.0129409556821433	0.100676181404105	0.0213071748737662	0.180111364806646	0.0405166300959507	0.000645204203804709	FALSE	ordcat	66396	0.627648558453999	-0.000275406331646533	-0.0013873825392759	0.000836580256880544	0.00056769201080639	0.0318468312899327	FALSE	ordcat	67606	0.130236039674613	-0.055852948399689	-0.131278945218168	0.0162334915120179	0.0406175306207441	-0.107988477206642	-0.1766734369452	-0.0402729247984963	0.0411476020260328	-0.0701018631339341	-0.136426262863872	0.00406768057098466	0.0405193992670379	-0.0439916296819409	-0.106762196599038	0.0202559517964352	0.03982442011618	-0.0960854883531093	-0.17072194509393	-0.0235638185661304	0.0405813065358395	-0.0822169143620128	-0.147073452809337
Operative procedures - OPCS4: P26.3 Removal of supporting pessary from vagina	41272	41272.P263	Categorical multiple	240	Health-related outcomes > Hospital inpatient > Summary Operations	2005	binary	64054/21(64075)	0.0129671982688924	1.17410707165577	0.236466183017379	2.2920752967726	0.512569007591698	0.000648529998669682	FALSE	binary	383186/123(383309)	0.256480000618653	-0.00702580704201965	-0.0192146292820967	0.00511070797863932	0.006196033114849	0.0138857710240028	FALSE	binary	390302/125(390427)	0.164372019392559	-0.556594981959805	-1.41700103485603	0.240595850037513	0.416901586440354	-0.221485966735509	-0.992829875584692	0.522825245155538	0.382143759861593	-0.559466993980017	-1.41987668006534	0.237728575307427	0.416903783047959	-0.502944410589106	-1.32834569861411	0.273746137387621	0.403349586823926	-0.552001402010403	-1.41240969631114	0.24519225472835	0.416902919488978	-0.917575506343157	-1.8740784902833
Area of S-cingul-Marginalis (right hemisphere)	27596	27596	Continuous		UK Biobank Assessment Centre > Imaging > Brain MRI > T1 structural brain MRI > Freesurfer a2009s	197	cont	5961	0.0131255751046281	-0.0610490271306895	-0.109303424882115	-0.012794629379264	0.0246150407169126	0.000651855793534655	FALSE	cont	35529	0.00196411293661122	0.00106240216535106	0.000389733266150613	0.00173507106455151	0.000343193031178506	0.000455448109134864	FALSE	cont	36160	0.00666965232467289	0.015168180206658	-0.0334068041902812	0.0637431646035971	0.024782780819593	0.0318117412222786	-0.0172950670033464	0.0809185494479035	0.0250541154076446	0.0406429460050577	-0.00743712816031685	0.0887230201704323	0.0245302794148779	0.0678965783568076	0.0202023245442847	0.11559083216933	0.0243334352705272	0.0392430231299767	-0.00920619549759593	0.0876922417575493	0.0247186155803136	0.0815626216710775	0.0348343467054402
Operative procedures - OPCS4: B29.8 Other specified reconstruction of breast	41272	41272.B298	Categorical multiple	240	Health-related outcomes > Hospital inpatient > Summary Operations	2005	binary	63983/92(64075)	0.0134777100765045	0.523238556356409	0.107263493902836	0.95337894617493	0.215041021926499	0.000655181588399628	FALSE	binary	382731/578(383309)	0.417785607838239	-0.00231727391098419	-0.00792342857160782	0.00328978418955778	0.00285962897864006	0.0217147297530651	FALSE	binary	389834/593(390427)	0.0685456883213612	-0.602960516397718	-1.0521552172323	-0.17267397226717	0.223444598250987	0.0059538802850822	-0.368609228192453	0.379267021919518	0.190239348770432	-0.186806555127451	-0.577198354370583	0.198795555879677	0.197346159186335	0.0298811647436901	-0.332080201171542	0.393317536885622	0.184552680968092	-0.185069897767995	-0.575464680213006	0.200535101987403	0.197347671967723	-0.121518776720471	-0.490304651679509
NS3 antigen for Hepatitis C Virus	23019	23019	Integer		Biological samples > Assay results > Blood assays > Infectious Diseases > Infectious Disease Antigens	1307	cont	1178	0.0135320836145956	-0.143237328537957	-0.257086085100004	-0.0293885719759101	0.0580272822960356	0.0006585073832646	FALSE	cont	7077	0.0837118217377092	0.00141268092228631	-0.000188763297467159	0.00301412514203979	0.000816938569579955	0.00552149887756864	FALSE	cont	7225	0.111115285449291	0.119197990447796	0.00500242983456226	0.233393551061031	0.0582543321560311	-0.00998097422969453	-0.127608667972415	0.107646719513026	0.0600051587403148	0.06341545841376	-0.0515131391569992	0.178344055984519	0.0586282746996553	0.0884713874859496	-0.0254975330144224	0.202440307986322	0.0581387167297951	0.0622020967772742	-0.0536190056463782	0.178023199200927	0.059083566252778	0.0624546653297286	-0.0496210129949732
Mean FA in superior corona radiata on FA skeleton (left)	25081	25081	Continuous		UK Biobank Assessment Centre > Imaging > Brain MRI > Diffusion brain MRI > dMRI skeleton	134	cont	5595	0.0136254331596976	0.0638338088554184	0.013104055254281	0.114563562456556	0.025877399706124	0.000661833178129573	FALSE	cont	33361	0.542026368161618	-0.000222421701443672	-0.000937432972925707	0.000492589570038363	0.000364795135434129	0.0277585909169401	FALSE	cont	33954	0.178964019437724	-0.0884700108024143	-0.139957180274538	-0.0369828413302907	0.0262685099059638	-0.0490416668384346	-0.101317740230833	0.00323440655396363	0.0266710049480696	-0.0394588255924792	-0.090598863564612	0.0116812123796536	0.0260914050594619	-0.0698457224682324	-0.120614098861642	-0.0190773460748227	0.0259017850830201	-0.0366457094721	-0.088060882652798	0.0147694637085979	0.0262317777392144	-0.0497245339822385	-0.0994099252544274
Job coding	22601	22601.53232556	Categorical single	497	Online follow-up > Work environment > Employment history	130	binary	15623/61(15684)	0.0136936027013311	-0.650023071468607	-1.19777800300044	-0.131258553989416	0.270467873411541	0.000665158972994546	FALSE	binary	93765/356(94121)	0.00176493219839771	0.0114987242769465	0.004278883400621	0.0187823996522924	0.0036978123504978	0.000420911759627007	FALSE	binary	95504/359(95863)	0.0243007742344122	0.074947465674896	-0.527605936224833	0.680287920587091	0.305855705539857	0.29043290160047	-0.290568753172953	0.881232354150626	0.296842884753794	0.489899780664938	-0.0512786055957229	1.05330814915824	0.280010318577097	-0.0125142432608231	-0.623485333957621	0.598457953793425	0.309359236374547	0.0730326342796465	-0.529518213558577	0.678370415771382	0.305854210244226	0.320342238002044	-0.224669500473255
GroEL antigen for Helicobacter pylori	23042	23042	Integer		Biological samples > Assay results > Blood assays > Infectious Diseases > Infectious Disease Antigens	1307	cont	1178	0.0137728472226875	-0.141739705606731	-0.254687756097046	-0.0287916551164159	0.0575682037160982	0.000668484767859518	FALSE	cont	7077	0.0866269305784426	0.00139546812750208	-0.000201310425920914	0.00299224668092508	0.000814558491191246	0.00568554653773096	FALSE	cont	7225	0.433777969919117	0.0284994963322107	-0.0853809065406448	0.142379899205066	0.0580935614256194	0.0965556248475117	-0.0207474391288083	0.213858688823832	0.0598395560659368	0.0943424549539157	-0.0202689618357275	0.208953871743559	0.0584664719598867	0.139101566942793	0.0254471786997646	0.252755955185822	0.0579782650756793	0.0524280327395033	-0.0630734257616361	0.167929491240643	0.0589205069960631	0.0873942695066155	-0.0243721015442963
Type of fat/oil used in cooking: Normal fat dairy spread	20090	20090.380	Categorical multiple	80	Online follow-up > Diet by 24-hour recall > Spreads/sauces/cooking oils yesterday	100110	binary	9590/87(9677)	0.0138334679163669	-0.542893452173429	-0.994864371389336	-0.109287146755892	0.225001742138389	0.000671810562724491	FALSE	binary	57599/602(58201)	0.924326790242967	-0.000267672136000928	-0.00578868969772824	0.00526093661641873	0.00281782505629515	0.0462528060783975	FALSE	binary	58675/612(59287)	0.0109926881373538	0.532299062057668	0.0936239287908613	0.988057549751449	0.227193828763366	0.71172978359873	0.285516912481039	1.15816533818894	0.22169324859914	0.59326480529355	0.158011583592973	1.04647207246492	0.225686307182672	0.488391478632321	0.0497867040564852	0.944085854941436	0.227158804451356	0.583020372686299	0.151043575451191	1.03376631989333	0.224236916885111	0.374354968631772	-0.0659713217971348
Legs and/or feet are usually numb	120071	120071	Categorical single	502	Online follow-up > Experience of pain	154	binary	2813/926(3739)	0.0139178649986511	0.186931227508511	0.0379334763720423	0.336269765870486	0.0760917960959758	0.000675136357589464	FALSE	binary	17273/5606(22879)	0.0696252612190837	-0.00192318546104851	-0.00400084634973438	0.000154366514688361	0.00105998229751456	0.00480055258159213	FALSE	binary	17596/5689(23285)	0.169651524931522	-0.103550641732414	-0.250227169861404	0.0429632175956335	0.0747803122065003	-0.0989938582774677	-0.249812335208394	0.051464550938453	0.0768418614342932	-0.11425944332045	-0.261442142207892	0.0327293953125131	0.0750304073647192	-0.0693803373041776	-0.213126531633094	0.0743631944180258	0.0733270487775204	-0.143317428956749	-0.291002100782883	0.0041283743280143	0.0752747307198286	-0.0415727525594991	-0.182031865371118
Operative procedures - OPCS4: H52.4 Rubber band ligation of haemorrhoid	41272	41272.H524	Categorical multiple	240	Health-related outcomes > Hospital inpatient > Summary Operations	2005	binary	63071/1004(64075)	0.0139389189726484	0.156607127782149	0.0317539495459672	0.281792318644789	0.0637665520155743	0.000678462152454437	FALSE	binary	377287/6022(383309)	0.0242155053712026	-0.00200909245356343	-0.0037561158830686	-0.000261880694594241	0.000891374789076746	0.00203980314280781	FALSE	binary	384283/6144(390427)	0.295412462135495	-0.067933356784532	-0.191464408897701	0.0553968181943664	0.0629568580608239	-0.0512863384695155	-0.176085598430803	0.073215149788182	0.0635786192874134	-0.0980131302548131	-0.222500987351398	0.026198985628127	0.0634254779182194	-0.0371900002551234	-0.158146550175737	0.0837621188518684	0.0616945775052756	-0.0419567471786196	-0.164770150376634	0.0807116754725328	0.0626053005872639	-0.10065942763717	-0.221178388930653
Histology of cancer tumour	40011	40011.8743	Categorical single	38	Health-related outcomes > Cancer register	100092	binary	63592/483(64075)	0.0139562361702962	-0.22550607084065	-0.406697198880093	-0.0456229820797905	0.0920508694850674	0.000681787947319409	FALSE	binary	380527/2782(383309)	0.025194776763557	0.0029270105272926	0.000363932311589403	0.00549316660338403	0.00130841340399853	0.00210024175444656	FALSE	binary	387598/2829(390427)	0.0068421043546113	-0.00281801018555721	-0.194971280823293	0.189219658175827	0.0979356950586212	0.167665581686725	-0.0187323573896513	0.354628498605343	0.0951790213666486	0.0854191446203787	-0.102187495632413	0.273447592685798	0.0957579116054874	-0.0350877211154539	-0.226254366831504	0.156078922981429	0.0974628404598557	0.127951169181449	-0.0580324634667275	0.314546029069318	0.0949798187205719	0.142837032669979	-0.0368559360113384
Operative procedures - OPCS4: W74.3 Reconstruction of extra-articular ligament NEC	41272	41272.W743	Categorical multiple	240	Health-related outcomes > Hospital inpatient > Summary Operations	2005	binary	64049/26(64075)	0.013963873413058	1.02249879680619	0.199978606520068	1.96274006169894	0.442221321237837	0.000685113742184382	FALSE	binary	383115/194(383309)	0.3333185729325	-0.00476825124067826	-0.0144469071183237	0.0048949546983464	0.00492932401660472	0.0176092212053186	FALSE	binary	390230/197(390427)	0.41372187033801	-0.223244861776937	-0.916025390245978	0.451348938318237	0.345493441682987	-0.0454356621634882	-0.709857550864002	0.610967831986402	0.333952052707067	-0.0997256465185793	-0.764142550780125	0.556672744027956	0.333949410138843	-0.495530195841161	-1.2463554422349	0.21547129944422	0.368822571178392	0.0158780654625163	-0.625613215132591	0.657369313702861	0.324547413176121	-0.0612767634301567	-0.692859554960073
Operative procedures - secondary OPCS4: Y08.9 Unspecified laser therapy to organ NOC	41210	41210.Y089	Categorical multiple	240	Health-related outcomes > Hospital inpatient > Summary Operations	2005	binary	63987/88(64075)	0.0140605962890127	0.532259551163712	0.106435179642654	0.973674175544388	0.220363878538054	0.000688439537049355	FALSE	binary	382791/518(383309)	0.0621014057458172	-0.00562805474624058	-0.0115491212778577	0.000284771692394706	0.00301751466375687	0.00444439647729235	FALSE	binary	389901/526(390427)	0.128500593323727	-0.492720476678832	-0.934128765890146	-0.0669030147959497	0.220329421152325	-0.0662834250661777	-0.456713829440402	0.320740346791716	0.1976997553991	-0.144464555317499	-0.537381326573542	0.24447555963005	0.198811288539777	-0.129323618511684	-0.515006883044147	0.254023626906553	0.195570605603291	-0.222888904903114	-0.626815648738264	0.174516539589476	0.203727750021655	-0.473360408132602	-0.893852855497634
Operative procedures - OPCS4: Y08.9 Unspecified laser therapy to organ NOC	41272	41272.Y089	Categorical multiple	240	Health-related outcomes > Hospital inpatient > Summary Operations	2005	binary	63987/88(64075)	0.0140605962890127	0.532259551163712	0.106435179642654	0.973674175544388	0.220363878538054	0.000691765331914328	FALSE	binary	382791/518(383309)	0.0621014057458172	-0.00562805474624058	-0.0115491212778577	0.000284771692394706	0.00301751466375687	0.00444655499913659	FALSE	binary	389901/526(390427)	0.128500593323727	-0.492720476678832	-0.934128765890146	-0.0669030147959497	0.220329421152325	-0.0662834250661777	-0.456713829440402	0.320740346791716	0.1976997553991	-0.144464555317499	-0.537381326573542	0.24447555963005	0.198811288539777	-0.129323618511684	-0.515006883044147	0.254023626906553	0.195570605603291	-0.222888904903114	-0.626815648738264	0.174516539589476	0.203727750021655	-0.473360408132602	-0.893852855497634
Mean thickness of G-front-inf-Triangul (right hemisphere)	27638	27638	Continuous		UK Biobank Assessment Centre > Imaging > Brain MRI > T1 structural brain MRI > Freesurfer a2009s	197	cont	5961	0.0142079389535711	-0.0611682839096582	-0.110076860728481	-0.0122597070908348	0.0249487438637864	0.0006950911267793	FALSE	cont	35529	0.215496822588589	0.000434339446232118	-0.000253019882813182	0.00112169877527742	0.000350688030804267	0.0118114315316871	FALSE	cont	36160	0.0187569270160433	0.0341433117210207	-0.0154859569415126	0.083772580383554	0.0253206728271797	0.00791434329236501	-0.0422582920434193	0.0580869786281493	0.0255978965326535	-0.00157022525840619	-0.0506938420272519	0.0475533915104395	0.025062691065418	0.0135274113792124	-0.035202011090142	0.0622568338485669	0.0248615745638707	0.0614546900951746	0.0119539168554178	0.110955463334931	0.0252551149286333	0.0212256437619864	-0.0265168340009601
Operative procedures - main OPCS4: H52.4 Rubber band ligation of haemorrhoid	41200	41200.H524	Categorical multiple	240	Health-related outcomes > Hospital inpatient > Summary Operations	2005	binary	63234/841(64075)	0.0143433821542343	0.170201936854054	0.0339360423946924	0.30690684937669	0.0696104825957048	0.000698416921644273	FALSE	binary	378331/4978(383309)	0.0866001270186689	-0.00167790639870465	-0.00359673987479288	0.000241258005054811	0.000979060540063711	0.00568338801588672	FALSE	binary	385348/5079(390427)	0.226941472938648	-0.124521621271878	-0.260961487214543	0.0115041173596653	0.069481787076147	-0.0726812790570717	-0.209242361933352	0.0634576562445815	0.0695415642328838	-0.140661322740899	-0.277681389249975	-0.00410535786101696	0.0697647177084765	-0.0510501454547478	-0.183090480963875	0.080945960591771	0.0673338834820398	-0.0855284605801744	-0.220673176812943	0.0493130011323718	0.0688500252446641	-0.0874676648022841	-0.218134549736864
Date L08 first reported (other local infections of skin and subcutaneous tissue)	131708	131708	Date		Health-related outcomes > First occurrences > Skin and subcutaneous tissue disorders	2412	binary	62255/1820(64075)	0.014430843577932	0.116422357446258	0.023140819497095	0.209827489916966	0.0476167957953364	0.000701742716509246	FALSE	binary	372316/10993(383309)	0.33580706681849	-0.00063946126256186	-0.00194144261652896	0.000662802548094048	0.000664345747889833	0.0177193058193749	FALSE	binary	379247/11180(390427)	0.0655248160820055	-0.02149922681833	-0.113648052066012	0.0706011353519067	0.0469954038924577	-0.0232427641121415	-0.116714592471822	0.0701057052839882	0.0476509796250956	-0.106466563377922	-0.200530292276304	-0.0125636728186249	0.0479431541960973	-0.0124734967962031	-0.103230099135431	0.0783126419757108	0.0463053142821167	-0.0476793103188629	-0.140511224859635	0.0450645223712676	0.0473336210909054	-0.0676497421737355	-0.157904273239347
Operative procedures - OPCS4: W13.2 Displacement osteotomy	41272	41272.W132	Categorical multiple	240	Health-related outcomes > Hospital inpatient > Summary Operations	2005	binary	63987/88(64075)	0.0144332147129969	-0.532510228425107	-0.977559550108189	-0.1046853613976	0.221781318011613	0.000705068511374219	FALSE	binary	382813/496(383309)	0.181652981892307	0.00412788760841839	-0.00192724112465209	0.0102037845633101	0.00309352546075433	0.0102875151096529	FALSE	binary	389919/508(390427)	0.0614615086752876	0.101597429412356	-0.378701641329809	0.585346493018844	0.244758104805072	0.261388209490553	-0.204991212979035	0.734988893490201	0.238701126354567	0.281196018944279	-0.176317701135765	0.748286927432759	0.234828324104437	0.369276785616848	-0.0735722162815207	0.825528562110673	0.228399145135596	-0.0181836855772404	-0.515613987211195	0.477947632383406	0.252177195847149	0.204272532872056	-0.247933346549706
Operative procedures - secondary OPCS4: A20.8 Other specified other operations on ventricle of brain	41210	41210.A208	Categorical multiple	240	Health-related outcomes > Hospital inpatient > Summary Operations	2005	binary	64060/15(64075)	0.0144420196153557	1.40857563929491	0.261768216141979	2.8878415437477	0.645550072357063	0.000708394306239191	FALSE	binary	383232/77(383309)	0.0366092137751819	-0.0164256891531263	-0.0321018751027772	-0.00101902097421586	0.00790926031675359	0.00280607839751338	FALSE	binary	390349/78(390427)	0.547419544902629	-0.269745585850151	-1.16591709815451	0.590206196261575	0.44104310564712	-0.624980832798742	-1.68027612958895	0.321011209201972	0.500076132980655	-0.863650238549773	-2.00901885680886	0.128263683591055	0.532359395052197	-0.727581259937954	-1.78286885324758	0.218401216028122	0.500071502762104	-0.67115462806152	-1.72645055975816	0.274838279126343	0.500076530889396	-0.509106424452974	-1.44624694618108
Operative procedures - OPCS4: A20.8 Other specified other operations on ventricle of brain	41272	41272.A208	Categorical multiple	240	Health-related outcomes > Hospital inpatient > Summary Operations	2005	binary	64060/15(64075)	0.0144420196153557	1.40857563929491	0.261768216141979	2.8878415437477	0.645550072357063	0.000711720101104164	FALSE	binary	383224/85(383309)	0.116356960413276	-0.0117100905237844	-0.0264810346963087	0.00290219940135139	0.00747904292053317	0.00708858573648765	FALSE	binary	390341/86(390427)	0.437482074962956	-0.270266588873805	-1.1664298614729	0.589676273328285	0.441033664977072	-0.624848732276611	-1.68013701042273	0.321134552646422	0.500063582319714	-0.863433397152121	-2.00879599819403	0.128472688482014	0.532334018190173	-0.727742916199696	-1.78302407377989	0.218231503288008	0.500056272780482	-0.671815448631465	-1.72710418482796	0.274168456495132	0.500062591669031	-0.192139840445671	-1.02687642046905
Treatment/medication code: cimetidine	20003	20003.1140865426	Categorical multiple	4	UK Biobank Assessment Centre > Verbal interview > Medications	100075	binary	64006/37(64043)	0.014480124396651	-0.841562549828915	-1.58847877711372	-0.16261878799959	0.359802305415337	0.000715045895969137	FALSE	binary	382765/258(383023)	0.00564302148791953	0.0119148393271743	0.00346613021890275	0.0204499345964731	0.00432938899063232	0.00081160421343464	FALSE	binary	389878/260(390138)	0.209581367046054	0.757045814225974	0.0610179397051158	1.51457127293905	0.366635435646488	0.444536103876779	-0.314455985686759	1.24043682225828	0.391717800423517	0.448146407529743	-0.298895376245173	1.2368544087201	0.386993861918118	0.659730841369424	-0.042972227456216	1.42137581501449	0.369317438173198	0.671007894707264	-0.0389820479985752	1.43713654990303	0.372240227102138	0.33336056484672	-0.413674958828334
Duration to complete numeric path (trail #1)	20156	20156	Continuous		Online follow-up > Cognitive function online > Trail making	121	cont	13921	0.0145152582301007	-0.0392701721014039	-0.0707634874321063	-0.00777685677070149	0.016066915822046	0.000718371690834109	FALSE	cont	82336	0.0305965663085496	0.000486447570613807	4.55041381195874e-05	0.000927391003108027	0.000224971965635045	0.00242617855292696	FALSE	cont	83871	0.0119196274670531	-0.0099015917877506	-0.0416817692108566	0.0218785856353554	0.0162144401474378	0.00939513644298163	-0.0227485506984148	0.0415388235843781	0.0163999050204547	0.028738665633594	-0.00287593005355048	0.0603532613207384	0.0161299593369151	0.016786729385052	-0.014438812699299	0.048012271469403	0.0159314618183943	-0.00645234138681462	-0.0381367534380735	0.0252320706644443	0.0161655800712545	0.00674775567624219	-0.0238787192014057
Job involves heavy manual or physical work	816	816	Categorical single	100301	UK Biobank Assessment Centre > Touchscreen > Sociodemographics > Employment	100064	ordcat	36269	0.0145843463044692	-0.0527907034183943	-0.0943349600391129	-0.010417441154368	0.0216101855117936	0.000721697485699082	FALSE	ordcat	218489	0.00811650891513683	0.000800675758051354	0.000207877652159225	0.00139342193445928	0.000302493059177896	0.00101882231048178	FALSE	ordcat	222479	0.465709516842297	0.0107983547646684	-0.0316675306466257	0.0541355152697326	0.0218059880617259	0.00729674092959946	-0.035868050077965	0.0508223080411596	0.0221767847440076	0.0376848010883546	-0.00446508592919747	0.0813686609281153	0.0218261757593599	0.0206444424418824	-0.022370445142348	0.0622465087698038	0.0215071506496005	0.0133416950042506	-0.0304429417351949	0.0550723392115829	0.0217731599197763	0.0223766686369678	-0.0190390689783825
Operative procedures - secondary OPCS4: T64.4 Insertion of tendon into bone NEC	41210	41210.T644	Categorical multiple	240	Health-related outcomes > Hospital inpatient > Summary Operations	2005	binary	64044/31(64075)	0.0145966381502709	0.919881819625567	0.176483654053063	1.74861835273502	0.395779772438896	0.000725023280564055	FALSE	binary	383109/200(383309)	0.338671405562516	-0.00464468773702251	-0.0141765294214173	0.00487302944146293	0.00485490601067657	0.0178660853047833	FALSE	binary	390224/203(390427)	0.408307283401751	-0.0334088897111203	-0.637458606250252	0.567842651347199	0.305186090257749	-0.317940529588249	-0.99415382974663	0.330811575716968	0.334939591413086	-0.372347863875162	-1.04855594889004	0.276398583262309	0.334935278019142	-0.488238498443387	-1.18172688945893	0.171613370985088	0.341960944483529	-0.510827903082332	-1.22394059314529	0.161521605032512	0.349903673184568	-0.431366778525158	-1.09221335695368
Treatment/medication code: eltroxin 25micrograms tablet	20003	20003.1141178036	Categorical multiple	4	UK Biobank Assessment Centre > Verbal interview > Medications	100075	binary	64028/15(64043)	0.014803319244634	1.40401197858258	0.257047326095367	2.88337256884173	0.645617589753893	0.000728349075429028	FALSE	binary	382932/91(383023)	0.0138556934574034	-0.0178181837921951	-0.0322762790072495	-0.00361257785936955	0.00729687265021764	0.00134691763080642	FALSE	binary	390047/91(390138)	0.163392382807891	-0.677239009522924	-1.73259519316997	0.268828622305333	0.500108887064217	-0.223353586779892	-1.11960766943309	0.636687696556799	0.441085694643599	-0.172543480977011	-1.03529555613929	0.668498146407402	0.428302210947745	-0.323107085533216	-1.21934921686468	0.5369212746801	0.441079039572431	-0.520091591273614	-1.50878365588866	0.390747840313604	0.475711433425419	-0.509197542104604	-1.44641300892353
Keyed up or on edge during worst period of anxiety	20423	20423	Categorical single	520	Online follow-up > Mental health > Anxiety	140	binary	1293/4883(6176)	0.0148671816203077	-0.152557879075805	-0.275522269851957	-0.029780203461756	0.0626804299359467	0.000731674870294	FALSE	binary	7534/29157(36691)	0.052060156116601	0.00172518391129887	-1.5390240014018e-05	0.00346559672876709	0.000887998891794669	0.00384216888274909	FALSE	binary	7678/29702(37380)	0.246683655382626	0.0699488836767735	-0.0534671619618145	0.193545353179761	0.0630046141039855	0.0849388355649926	-0.0400185999157799	0.210159028661645	0.0638115828956568	0.120902376482003	-0.00243035580612704	0.244435497634125	0.0629670704760528	0.126962347158104	0.00498463118099164	0.24907638247327	0.0622597267129543	0.112637841507813	-0.0116679823425574	0.23718841914376	0.0634746244084371	0.0406900286615266	-0.0770727163645813
Operative procedures - OPCS4: S48.2 Insertion of skin expander into subcutaneous tissue of breast	41272	41272.S482	Categorical multiple	240	Health-related outcomes > Hospital inpatient > Summary Operations	2005	binary	63980/95(64075)	0.0148750894957755	-0.509828824925733	-0.936448419347388	-0.098499325044001	0.212977610030919	0.000735000665158973	FALSE	binary	382717/592(383309)	0.847981483190881	0.000541967044396205	-0.00499741250724685	0.00608948347684306	0.00282743709522618	0.0426890865135555	FALSE	binary	389826/601(390427)	0.291681453304491	0.282416953344541	-0.155131809967516	0.728748654532539	0.224572558041136	0.457249631315832	0.0325044621493941	0.893996602189958	0.218923346251638	0.459646628168882	0.0403603522115053	0.892280977362344	0.216506451806144	0.415011296469835	-0.00426278944533192	0.847634163836425	0.216500349571579	0.366792635155098	-0.0618993506386739	0.806500072712898	0.22066668187177	0.452998211114594	0.0445459809163403
Operative procedures - OPCS4: N06.6 Inguinal orchidectomy NEC	41272	41272.N066	Categorical multiple	240	Health-related outcomes > Hospital inpatient > Summary Operations	2005	binary	64060/15(64075)	0.0148801049106809	1.4029824890544	0.256041324326577	2.88232957525995	0.645607830650716	0.000738326460023946	FALSE	binary	383238/71(383309)	0.150998225357947	-0.0117123960076696	-0.0278806390367423	0.00426817577696427	0.00817948852400684	0.00875928164393024	FALSE	binary	390354/73(390427)	0.247192558929891	-0.674497600653046	-1.72989884561953	0.271625669975779	0.500139464852371	-1.71693092878612	-3.57750595935401	-0.417333924378859	0.763855800299439	-0.518526285567788	-1.50726764495968	0.392370867234893	0.475743458474527	-0.907983357304102	-2.05344543657464	0.0840541737654878	0.532417331022297	-0.851109162627223	-1.99657950164871	0.140939346284033	0.532422487846525	-0.798232979242107	-1.85362117817449
Date N15 first reported (other renal tubulo-interstitial diseases)	132026	132026	Date		Health-related outcomes > First occurrences > Genitourinary system disorders	2414	binary	64044/31(64075)	0.0148861798590215	0.917256885966635	0.173887885167788	1.74596970812504	0.395765963053702	0.000741652254888918	FALSE	binary	383151/158(383309)	0.297775441050538	-0.00568586777672945	-0.0164191648737707	0.00501978987419042	0.00546219239291115	0.0159277326886548	FALSE	binary	390265/162(390427)	0.118596543647758	-0.996466771195023	-1.86952009859585	-0.226952467803038	0.412941918384992	-0.459223932886716	-1.17233034662314	0.213118416151624	0.349922350737234	-0.188985210377611	-0.823721583732641	0.432683421973285	0.317924703174617	-0.823957112377124	-1.61618362599606	-0.102546655025228	0.381469298794413	-0.674665090436984	-1.43629599987624	0.0280223906653439	0.369365666756107	-0.802116937318219	-1.56374162546604
Date G82 first reported (paraplegia and tetraplegia)	131104	131104	Date		Health-related outcomes > First occurrences > Nervous system disorders	2406	binary	64001/74(64075)	0.0149653381077503	0.576589136622667	0.11089284341689	1.06258031432843	0.241623925176604	0.000744978049753891	FALSE	binary	382765/544(383309)	0.099836812196891	0.00485560804582745	-0.000926303485232154	0.0106587730379007	0.00295428423534325	0.00633742013469176	FALSE	binary	389876/551(390427)	0.0018521065455708	-0.368298272293073	-0.826135471792192	0.0767027053366336	0.229319882801415	-0.448533579648012	-0.928210700620292	0.0125550093805031	0.238847002809415	-0.198069096408614	-0.630848696729104	0.228228116439061	0.218308056527055	0.0670911211626121	-0.327685341719553	0.464497174601864	0.201429297641612	-0.140767858181141	-0.566684658100487	0.280359955002293	0.215275975155137	0.0124553090288254	-0.380292580250913
Date J13 first reported (pneumonia due to streptococcus pneumoniae)	131446	131446	Date		Health-related outcomes > First occurrences > Respiratory system disorders	2410	binary	63947/128(64075)	0.0149846319332156	0.434883687754935	0.0839917338885759	0.794276044948413	0.180719299358945	0.000748303844618864	FALSE	binary	382531/778(383309)	0.116447365525522	-0.00386561370161435	-0.0086940959514667	0.00096080098899893	0.0024624282216673	0.00709937834570886	FALSE	binary	389643/784(390427)	0.410697614193376	-0.0924929778303773	-0.419484291267043	0.232566981850241	0.165976890155464	-0.147849270847559	-0.485489772348724	0.185760086836421	0.170840205305501	-0.204150457361608	-0.541779824966545	0.129447452526587	0.170834379472668	-0.251527673507647	-0.589147859090048	0.0820608406563843	0.170829571361871	-0.102986363765482	-0.431380387638201	0.223202890364376	0.166618442496916	-0.27582211367012	-0.608624643641893
: Wheat products	6144	6144.3	Categorical multiple	100385	UK Biobank Assessment Centre > Touchscreen > Lifestyle and environment > Diet	100052	binary	61676/1674(63350)	0.0150139901193734	-0.12075358214739	-0.218290933729807	-0.0234238409118475	0.0497014247706419	0.000751629639483837	FALSE	binary	369191/9966(379157)	0.00760212096408436	0.00186240567005737	0.000494784621891248	0.00323071584464276	0.000697926608688218	0.000982127439129684	FALSE	binary	376006/10169(386175)	0.119003301008251	0.0284241981250539	-0.0719159089560157	0.128784662573292	0.051188829033112	0.00810532323570133	-0.0941329519399661	0.110245349565684	0.0521264054275776	0.0769336455988723	-0.0221902379663532	0.176154157637046	0.050588242555849	0.0323458781708899	-0.0666287330531278	0.131424381359399	0.0505138614403961	0.0773390845163747	-0.0219042887093697	0.176671839133317	0.0506473149879162	0.0429173274251441	-0.054054075310097
Date L89 first reported (decubitus ulcer)	131820	131820	Date		Health-related outcomes > First occurrences > Skin and subcutaneous tissue disorders	2412	binary	63428/647(64075)	0.0150343705075947	0.192942679279307	0.0373805912525281	0.349174273960203	0.0795018123251706	0.000754955434348809	FALSE	binary	379496/3813(383309)	0.847949613238599	-0.000214621239795528	-0.00240808776584184	0.00197985020713554	0.00111933543859057	0.0426869279917113	FALSE	binary	386545/3882(390427)	0.173688011290653	-0.203229050528389	-0.3618363987656	-0.0455187603952064	0.0806541278508085	-0.0848784602041964	-0.240606505399659	0.0702381352130802	0.0792601938046948	-0.111354091078739	-0.265642424378462	0.0424583851185151	0.078561241297671	-0.104644326025442	-0.256690597430816	0.0471378999607843	0.0774729171311589	-0.147042626107629	-0.303477039066799	0.0087086541390186	0.0796017279945674	-0.0865709446195151	-0.235339426751793
Work hours per week - exact value	22605	22605	Continuous		Online follow-up > Work environment > Employment history	130	cont	5815	0.0152988519695341	-0.058840954940253	-0.106407939049044	-0.0112739708314624	0.0242642603953092	0.000758281229213782	FALSE	cont	35464	0.438839203479286	0.000260085280807046	-0.000398441572744512	0.000918612134358604	0.000335977794032642	0.0227011742358833	FALSE	cont	36105	0.0588189597792782	0.0304857813860753	-0.0170992290305021	0.0780707918026527	0.0242776984473131	0.00455840600147357	-0.0433125332659683	0.0524293452689155	0.0244235783022907	0.044880268474535	-0.00287230845761501	0.0926328454066849	0.0243631902712998	0.0134848287975886	-0.0332177554361121	0.0601874130312893	0.0238274878330389	0.0110317859500724	-0.0361551132239161	0.0582186851240609	0.0240745835459724	0.0220095521044963	-0.0235585453147271
Weighted-mean OD in tract superior thalamic radiation (left)	25700	25700	Continuous		UK Biobank Assessment Centre > Imaging > Brain MRI > Diffusion brain MRI > dMRI weighted means	135	cont	5595	0.0153584503682877	-0.0598069068905955	-0.108183510551456	-0.0114303032297355	0.0246770508526332	0.000761607024078755	FALSE	cont	33358	0.216889647132303	-0.000427611884221176	-0.00110638341409535	0.000251159645653	0.000346305801372749	0.0118977724054567	FALSE	cont	33951	0.00101336503915883	0.0895612259417836	0.0407001795333329	0.138422272350234	0.0249286742834969	0.0600014454873022	0.0103866389106745	0.10961625206393	0.0253132391485897	0.0285525237481389	-0.0199790966882734	0.0770841441845512	0.0247606027139931	0.0321355847629589	-0.0160433307361855	0.0803145002621032	0.0245806543267679	0.0560690072099829	0.00727628460577166	0.104861729814194	0.0248938158024186	0.00105269880465209	-0.046102107685556
Operation code: achilles tendon repair	20004	20004.1533	Categorical multiple	5	UK Biobank Assessment Centre > Verbal interview > Operations	100076	binary	63944/99(64043)	0.0153606331439116	0.494298249712199	0.0938126011292307	0.907534455824552	0.206865141642343	0.000764932818943728	FALSE	binary	382352/671(383023)	0.0963621096212264	-0.00440819121073417	-0.00960800289585159	0.000788096020484898	0.00265130780079041	0.00614747021239855	FALSE	binary	389450/688(390138)	0.173821073813904	-0.033792484626589	-0.395171470103575	0.326497988010301	0.183603780299842	-0.0697040736258152	-0.440789881311385	0.298204610998683	0.187986186390482	0.110337494837853	-0.236875777208644	0.459434747400478	0.177185025094489	-0.119480383241503	-0.484542971869164	0.243702881953474	0.185267228132416	-0.100976077069355	-0.46998642107888	0.265305772698937	0.18704970994736	-0.0141128146305176	-0.361301897073808
Job coding	22601	22601.41123205	Categorical single	497	Online follow-up > Work environment > Employment history	130	binary	14993/691(15684)	0.0154068325722525	0.189506411683762	0.0361635815941979	0.343397152068309	0.0783438881467047	0.0007682586138087	FALSE	binary	89842/4279(94121)	0.00651066202529887	-0.00294021474440274	-0.00505797013450531	-0.000822365765529885	0.00108048095592654	0.000900103609048524	FALSE	binary	91511/4352(95863)	0.043996593796791	0.00472136488855801	-0.143523618604757	0.152939705522998	0.0756003322398361	-0.0630390961467201	-0.216855442729695	0.0902588695343323	0.0783139322391466	-0.051405950600122	-0.201860295815956	0.098823322650909	0.0766755251289487	0.0816572479041311	-0.0621152626085504	0.225786912500048	0.073418923392074	-0.0843468836256418	-0.23521618530257	0.0662559707582844	0.0768763678693652	-0.132071259759312	-0.279141517029587
Job code - historical	22617	22617.4112	Categorical single	2	Online follow-up > Work environment > Employment history	130	binary	14993/691(15684)	0.0154068325722525	0.189506411683762	0.0361635815941979	0.343397152068309	0.0783438881467047	0.000771584408673673	FALSE	binary	89842/4279(94121)	0.00651066202529887	-0.00294021474440274	-0.00505797013450531	-0.000822365765529885	0.00108048095592654	0.000902262130892765	FALSE	binary	91511/4352(95863)	0.043996593796791	0.00472136488855801	-0.143523618604757	0.152939705522998	0.0756003322398361	-0.0630390961467201	-0.216855442729695	0.0902588695343323	0.0783139322391466	-0.051405950600122	-0.201860295815956	0.098823322650909	0.0766755251289487	0.0816572479041311	-0.0621152626085504	0.225786912500048	0.073418923392074	-0.0843468836256418	-0.23521618530257	0.0662559707582844	0.0768763678693652	-0.132071259759312	-0.279141517029587
CagA antigen for Helicobacter pylori	23039	23039	Integer		Biological samples > Assay results > Blood assays > Infectious Diseases > Infectious Disease Antigens	1307	cont	574	0.0154656753481467	-0.201624064685975	-0.365334376118473	-0.0379137532534773	0.0833498449395662	0.000774910203538646	FALSE	cont	3518	0.825560199873546	0.000254304831529563	-0.00200923253714279	0.00251784220020192	0.0011544894378962	0.0415860818511483	FALSE	cont	3577	0.234493180161439	0.123634143516789	-0.0379438151649245	0.285212102198502	0.0824112440966773	0.139011766929227	-0.0289653959915463	0.306988929849999	0.0856750951000711	0.133343352651805	-0.0297737338120508	0.29646043911566	0.0831962610407268	0.188499327524199	0.0259091911449469	0.35108946390345	0.0829274953476624	0.101120716908294	-0.0630810773979419	0.26532251121453	0.0837495055766854	0.178978206886982	0.0184394086730847
Number of self-reported cancers	134	134	Integer		UK Biobank Assessment Centre > Verbal interview > Medical conditions	100074	ordcat	64041	0.0155331858822368	-0.0690136917591744	-0.124959753368698	-0.0131104469350514	0.0285321838350285	0.000778235998403619	FALSE	ordcat	383019	0.0598334111411491	0.000756916333893329	-3.13630273869866e-05	0.00154695389134991	0.000402636652050464	0.00431272664479365	FALSE	ordcat	390133	0.434443863076175	-0.00918545670905101	-0.066425720013075	0.0480768774368489	0.0292640918391106	0.0180900363423	-0.0396313567591489	0.0757771164555567	0.0294739624410446	0.0334305260294738	-0.0233228117925219	0.0901497902924221	0.0289647454273668	0.0413612108218772	-0.0146392331253264	0.0971695666646199	0.0285942564748627	0.0146351730534112	-0.0424140867684125	0.0717186135844579	0.0291566963928703	0.0288309823197915	-0.0263658928092951
Antibiotic codes for last 3 months: nitrofurantoin	20199	20199.1140874126	Categorical multiple	744	UK Biobank Assessment Centre > Verbal interview > Medications	100075	binary	4223/15(4238)	0.015534891344405	-1.39786765663301	-2.87878446315869	-0.248354369523036	0.646681548566628	0.000781561793268591	FALSE	binary	24846/87(24933)	0.0214050594739566	0.0172244044196798	0.00253311036864596	0.0322679023953461	0.00756882091749092	0.00185632878604731	FALSE	binary	25303/89(25392)	0.0412090328883566	0.916530392287568	-0.366059983533042	2.4530250096671	0.691209351898933	0.0803192102791747	-1.60836883058778	1.76900743390565	0.817448604137748	0.704792003472939	-0.629933549759955	2.26225556139016	0.708182922789604	0.851061589384103	-0.431429573301814	2.38748612257576	0.691161877327319	1.53919050008267	0.40398407040559	3.01396434976396	0.64180840785888	-0.105961382119285	-1.79450565943674
Date K52 first reported (other non-infective gastro-enteritis and colitis)	131630	131630	Date		Health-related outcomes > First occurrences > Digestive system disorders	2411	binary	60383/3692(64075)	0.0157392853783188	-0.0820374179314236	-0.148690202931654	-0.0154500517543146	0.0339863560750931	0.000784887588133564	FALSE	binary	361641/21668(383309)	0.456243695127815	0.000358169579186003	-0.000583996138609612	0.00130054144935883	0.000480730897512306	0.0234976687964082	FALSE	binary	368333/22094(390427)	0.117217560200772	0.00694841131446197	-0.0613981016398454	0.0752886447597411	0.034865036923673	0.0349670652898567	-0.0338523432983003	0.103762687731685	0.035101902117479	-0.000336206587741952	-0.0687277683047967	0.0680470172305783	0.0348874857101727	0.0273387140906105	-0.0398338868321159	0.0945518826101617	0.0342783003860552	0.060017640135108	-0.0075777452187769	0.127638433286383	0.0344901833731063	0.0411984290221378	-0.0245962087777307
Risk taking	2040	2040	Categorical single	100349	UK Biobank Assessment Centre > Touchscreen > Psychosocial factors > Mental health	100060	binary	46173/15663(61836)	0.0157877325587085	-0.045520030346737	-0.0824892817633658	-0.00855776450955464	0.0188601952090824	0.000788213382998537	FALSE	binary	274175/95728(369903)	0.761770995605599	7.96137674732477e-05	-0.00043509421211342	0.000594350341941407	0.000262617611711428	0.0384303229148679	FALSE	binary	279288/97450(376738)	2.04095719010799e-18	0.0213105973714315	-0.0160675532100089	0.0586892800995362	0.0190707492445969	0.111317545483913	0.0737794966448002	0.148858224692806	0.0191528703598567	0.0918038673909257	0.0546951730834268	0.128918971918673	0.0189347776991181	0.0105592273031764	-0.0264248134346502	0.0475478032038338	0.0188706961175485	0.0664439589510337	0.0292136057156564	0.103678415407755	0.0189962577609371	0.0575754459419	0.0214508781518135
Operation code: spinal fusion	20004	20004.1590	Categorical multiple	5	UK Biobank Assessment Centre > Verbal interview > Operations	100076	binary	63951/92(64043)	0.015839390558835	-0.512620824225146	-0.945709117850796	-0.0951855074868176	0.216135409769871	0.000791539177863509	FALSE	binary	382445/578(383023)	0.00885974086654104	0.00750513278355097	0.00188212889649117	0.0131549735425736	0.0028748081625171	0.00106630979105509	FALSE	binary	389551/587(390138)	0.563237482329717	0.251107438642916	-0.196923095618084	0.707062538517137	0.229627364633615	0.433766972908176	2.32002489527101e-05	0.879096113056134	0.22334543693409	0.247284611932067	-0.200745014869428	0.703238804035211	0.229626900596229	0.267658544478362	-0.17279224123467	0.717984599008223	0.226297036092592	0.385469803536903	-0.0482678199220818	0.830793132608923	0.223342231190011	0.215869797089678	-0.222246244476655
Job code at visit	20277	20277.5315	Categorical single	2	UK Biobank Assessment Centre > Verbal interview > Employment	100073	binary	41196/201(41397)	0.0158458524080313	-0.344713655522327	-0.629608520109717	-0.0643664825356151	0.143961363912113	0.000794864972728482	FALSE	binary	247847/1399(249246)	0.133364754335585	0.00277464301210793	-0.000847964054824537	0.00640348473882662	0.00184962597442571	0.00791961664652046	FALSE	binary	252362/1430(253792)	0.127409939172201	0.270032935909897	-0.0167710194961075	0.560277457274778	0.146957823719219	0.3557423290447	0.0707707145480749	0.644477445746469	0.146109608847349	0.456107430448153	0.179780357856205	0.737664406534651	0.142091327159527	0.427052963859359	0.153519497620889	0.706276008093728	0.140788618285323	0.280629127377365	-0.00554015446518491	0.570348969090729	0.146663480620478	0.367779449564275	0.0951593814105454
Forced expiratory volume in 1-second (FEV1) Z-score	20256	20256	Continuous		UK Biobank Assessment Centre > Physical measures > Spirometry	100020	cont	50776	0.01584693679258	-0.0214033143705818	-0.0387929664979461	-0.00401366224321748	0.00887222301481702	0.000798190767593455	FALSE	cont	303772	4.19408758654229e-07	0.000630505373695626	0.000386281706340614	0.000874729041050639	0.000124605705090186	3.66948713520981e-05	TRUE	cont	309345	0.00130042385821767	-0.00195642456937177	-0.0195071251341807	0.0155942759954371	0.00895456856863402	0.0140256825499302	-0.0037888493105504	0.0318402144104108	0.00908917831933428	0.00965186483006492	-0.00789848874581135	0.0272022184059412	0.00895439153090392	0.00534463932553882	-0.0119701877361705	0.0226594663872481	0.00883422320411539	0.020315655992237	0.00276332617148648	0.0378679858129875	0.00895539983368759	0.0231001575309329	0.00611467040957479
Job coding	22601	22601.53132526	Categorical single	497	Online follow-up > Work environment > Employment history	130	binary	15672/12(15684)	0.0160855748477059	1.6071541730282	0.272817163525938	3.48050162430828	0.775014016703483	0.000801516562458428	FALSE	binary	94043/78(94121)	0.0189037633833172	-0.0183479935254053	-0.0339708239652921	-0.00301616638970873	0.00787731173146208	0.00168580556035227	FALSE	binary	95784/79(95863)	0.340962288032894	-0.328547727686337	-1.34262937014969	0.629564255352206	0.493408035613027	-0.105670206012663	-1.06982254513289	0.825877127412421	0.474992971342091	-0.479833716969152	-1.55901383410976	0.51196154252651	0.517001859404657	0.0847341322213421	-0.780191606476502	0.961484599364725	0.437605048121272	-0.887312289861625	-2.18162653834992	0.208884554667202	0.592104641518607	-0.608308321381089	-1.68737132322172
Job code - historical	22617	22617.5313	Categorical single	2	Online follow-up > Work environment > Employment history	130	binary	15672/12(15684)	0.0160855748477059	1.6071541730282	0.272817163525938	3.48050162430828	0.775014016703483	0.0008048423573234	FALSE	binary	94043/78(94121)	0.0189037633833172	-0.0183479935254053	-0.0339708239652921	-0.00301616638970873	0.00787731173146208	0.00168796408219651	FALSE	binary	95784/79(95863)	0.340962288032894	-0.328547727686337	-1.34262937014969	0.629564255352206	0.493408035613027	-0.105670206012663	-1.06982254513289	0.825877127412421	0.474992971342091	-0.479833716969152	-1.55901383410976	0.51196154252651	0.517001859404657	0.0847341322213421	-0.780191606476502	0.961484599364725	0.437605048121272	-0.887312289861625	-2.18162653834992	0.208884554667202	0.592104641518607	-0.608308321381089	-1.68737132322172
Cough on most days	22502	22502	Categorical single	7	Online follow-up > Work environment > Medical information	132	binary	13816/2192(16008)	0.0161167839169736	-0.111069650424735	-0.201663053574337	-0.0205922798843593	0.046186674673847	0.000808168152188373	FALSE	binary	82992/13128(96120)	0.0131802622586272	0.00160675747426521	0.000336285127906091	0.00287773822775959	0.000648324682806647	0.00131453980314281	FALSE	binary	84495/13402(97897)	0.376254044479964	0.0385464027257117	-0.0538314174158288	0.130944137539663	0.0471314384119866	0.00104135673442395	-0.0938781567926606	0.0958609959469495	0.0483971191241056	0.0542791664801857	-0.0378106407139844	0.146404364628897	0.0469885435127936	0.0674149804735692	-0.0233083986809399	0.158234445047853	0.0463070984013077	0.0331229349543011	-0.0591644932838433	0.125433162319495	0.0470860630458816	0.0576483295699218	-0.0312716097168743
Area of S-temporal-transverse (left hemisphere)	27402	27402	Continuous		UK Biobank Assessment Centre > Imaging > Brain MRI > T1 structural brain MRI > Freesurfer a2009s	197	cont	5961	0.0161796042638894	0.0610752466237472	0.0112836525888254	0.110866840658669	0.0253991795907012	0.000811493947053346	FALSE	cont	35527	0.113949063439117	-0.000561328489080303	-0.00125739419105653	0.000134737212895928	0.000355129987407338	0.00699145225349681	FALSE	cont	36158	0.594998043674663	-0.0362170503542421	-0.0864887455971193	0.014054644888635	0.0256484364903587	-0.0322708925468556	-0.0830979183563064	0.0185561332625952	0.0259317641302782	-0.0397012857849593	-0.0894607836742859	0.0100582121043674	0.0253871152592046	-0.0320856627837156	-0.0814458636331251	0.0172745380656939	0.0251833953583812	-0.0570358029415553	-0.107177339795157	-0.00689426608795386	0.0255820301524602	-0.0553084234527309	-0.103668904270864
Ever heard an un-real voice	20463	20463	Categorical single	502	Online follow-up > Mental health > Unusual and psychotic experiences	144	binary	20163/328(20491)	0.0161860918676689	0.269174085328354	0.0496615764842399	0.490690239113078	0.112400513372149	0.000814819741918318	FALSE	binary	121029/2176(123205)	0.647233023349841	-0.000680621025116936	-0.00359495474597477	0.00223539583721451	0.00148723279390714	0.0328786047314799	FALSE	binary	123280/2212(125492)	0.107298340597275	0.0284238956584972	-0.177340145757716	0.234224394955925	0.10490552625416	-0.101035922840736	-0.31818290594413	0.114687173023275	0.110325686204365	-0.0410643764235284	-0.251164153967261	0.168521722855981	0.106971813135701	0.0886763962053389	-0.111759770489191	0.289805664369893	0.102360934945054	-0.117904322666597	-0.332248542455839	0.0953758211213432	0.108991248143907	-0.0234574937023357	-0.224284456319838
Operative procedures - OPCS4: T59.4 Excision of ganglion of foot	41272	41272.T594	Categorical multiple	240	Health-related outcomes > Hospital inpatient > Summary Operations	2005	binary	63969/106(64075)	0.0161877534163795	-0.475106717994767	-0.875801490779391	-0.0870672024527046	0.200547728020048	0.000818145536783291	FALSE	binary	382619/690(383309)	0.954696602521877	0.000148653748331631	-0.00497829028788776	0.00528190632989198	0.00261669077474753	0.0477421861509238	FALSE	binary	389723/704(390427)	0.0806354847224375	0.385246223178849	-0.0143204388176295	0.794785769472712	0.205697059626751	0.487678129705553	0.0927441027474271	0.893672966355996	0.203630211263211	0.399688086683332	0.00171752261019504	0.80800670958458	0.20498506778285	0.450189940176217	0.0608501577925891	0.851886079693062	0.201128464488612	0.470416636763117	0.0783596164066418	0.874202747453389	0.202344249145422	0.293199700937694	-0.103206435308359
Weighted-mean OD in tract inferior longitudinal fasciculus (left)	25691	25691	Continuous		UK Biobank Assessment Centre > Imaging > Brain MRI > Diffusion brain MRI > dMRI weighted means	135	cont	5595	0.0162202268654138	-0.0642503404203818	-0.116651427943947	-0.0118492528968168	0.0267299521607075	0.000821471331648264	FALSE	cont	33358	0.000811411252794757	0.00125647241083327	0.000521099324708006	0.00199184549695854	0.000375183629086167	0.000287083405284062	FALSE	cont	33951	0.00231114455798287	0.035923907273072	-0.0170213915126905	0.0888692060588345	0.0270124404876525	0.0197163209739731	-0.0340457441369174	0.0734783860848637	0.0274291507953818	-0.00384937440672439	-0.0564377107899309	0.0487389619764822	0.0268303199618171	0.0205998216287165	-0.0316063275182454	0.0728059707756784	0.0266353298453958	0.0452967911933427	-0.0075744726608018	0.0981680550474872	0.0269746682164555	-0.00753305404953261	-0.0586294898061169
Current employment status: Retired	6142	6142.2	Categorical multiple	100295	UK Biobank Assessment Centre > Touchscreen > Sociodemographics > Employment	100064	binary	40180/23700(63880)	0.0163310027301562	-0.0576771501023891	-0.104761723617169	-0.0106024737541392	0.0240200174196471	0.000824797126513237	FALSE	binary	242391/139689(382080)	0.0347289778928582	0.000711568092033625	5.10678908036934e-05	0.00137209399421635	0.000336998970110231	0.00267872560870316	FALSE	binary	246792/142378(389170)	0.00168666295448902	0.00401622449816204	-0.0435563771338435	0.0515893069811385	0.0242719995641642	-0.00651345391519549	-0.054571696106303	0.0415454263691104	0.024519816523559	-0.00980888100207529	-0.0571591883136619	0.0375412433881077	0.0241584155971118	-0.0294856872978151	-0.0763765606447988	0.0174034145985698	0.0239236044489398	-0.0583289873763344	-0.10594861898239	-0.0107119572792284	0.024295208271878	-0.0254922649042715	-0.0716422808635926
Job code at visit	20277	20277.5422	Categorical single	2	UK Biobank Assessment Centre > Verbal interview > Employment	100073	binary	41358/39(41397)	0.016345285016758	-0.80118984409336	-1.51854113769688	-0.14373017588091	0.347210218522055	0.000828122921378209	FALSE	binary	248995/251(249246)	0.174055013832983	0.00591336144229889	-0.00260822512164844	0.0144886428794521	0.00435824609600085	0.00989682265584528	FALSE	binary	253538/254(253792)	0.335177675766771	0.236483645841483	-0.521416992049388	1.01602431258034	0.387516758490823	0.805261398055343	0.137409403972698	1.52918603735469	0.351437600827739	0.543390311791688	-0.158974752473431	1.28894442082677	0.365384160724747	0.653101486375822	-0.0205434626403367	1.38067072632632	0.353786988715404	0.619499622613514	-0.0672851068124492	1.35533076605393	0.35910600041742	0.231719407698634	-0.50030592727624
Forced expiratory volume in 1-second (FEV1)	3063	3063	Continuous		UK Biobank Assessment Centre > Physical measures > Spirometry	100020	cont	57897	0.0163976489016691	0.014985170437289	0.00274683848579463	0.0272235023887833	0.00624403110578007	0.000831448716243182	FALSE	cont	346871	0.00941282527599782	-0.000225563340152631	-0.000395818106461828	-5.53085738434353e-05	8.68659697636076e-05	0.0010986876187187	FALSE	cont	353274	0.138466525466925	-0.00300703742080656	-0.0152556331990084	0.00924155835739528	0.0062493769823341	-0.00654408747311124	-0.0189661092219863	0.00587793427576383	0.0063378609431807	-0.0142311336972041	-0.0264878205110434	-0.00197444688336486	0.00625350512345258	-0.0089511652510517	-0.021041838116014	0.00313950761391062	0.0061688028629123	-0.00927126424940776	-0.0215271883135269	0.00298465981471138	0.0062531159596145	-0.00497552379046979	-0.0168462577952152
Operative procedures - OPCS4: X11.2 Amputation of phalanx of toe	41272	41272.X112	Categorical multiple	240	Health-related outcomes > Hospital inpatient > Summary Operations	2005	binary	64027/48(64075)	0.0164543392077139	0.713058758233782	0.128140009685382	1.3383319507747	0.30634150614041	0.000834774511108155	FALSE	binary	383002/307(383309)	0.83539965326883	-0.000814080719115684	-0.00849246913130424	0.00687397626548167	0.00391765334455595	0.0420739077879468	FALSE	binary	390118/309(390427)	0.422229747854156	-0.402282845652421	-0.967078598979522	0.14138935855202	0.280969778493049	-0.217891835039165	-0.757267900624322	0.308048541417234	0.270173911030169	-0.19490878291985	-0.72023877263909	0.321121783700734	0.264171218291268	-0.364198862616374	-0.911384643817999	0.167211346183191	0.273498089115105	-0.263693554251449	-0.803064916978671	0.262241940940667	0.27017134149837	-0.309542086041331	-0.834861948599883
Age started oral contraceptive pill	2794	2794	Integer	100291	UK Biobank Assessment Centre > Touchscreen > Sex-specific factors > Female-specific factors	100069	cont	27388	0.0164820402674621	0.0235885685196096	0.00430846709395569	0.0428686699452634	0.00983653242340237	0.000838100305973128	FALSE	cont	163826	0.0656089394397361	-0.000255522644242793	-0.000527547331128736	1.65020426431502e-05	0.000138789630445476	0.00461060265929891	FALSE	cont	166819	9.61507533589224e-05	-0.0159613812392719	-0.0355555446402953	0.00363278216175144	0.00999713330344523	-0.0121640183933261	-0.0320078672858409	0.00767983049918871	0.0101245252768247	-0.0310333317419056	-0.0505939755974121	-0.0114726878863991	0.0099800313043476	-0.0391465526019742	-0.0584872467066823	-0.0198058584972661	0.00986781079593456	-0.0516139961416284	-0.0711915372231347	-0.0320364550601221	0.00998865243388099	-0.029047873244305	-0.0480039218334638
Operative procedures - main OPCS4: L59.3 Bypass of femoral artery by anastomosis of femoral artery to popliteal artery using vein graft NEC	41200	41200.L593	Categorical multiple	240	Health-related outcomes > Hospital inpatient > Summary Operations	2005	binary	64052/23(64075)	0.0165507443304562	1.06536896959823	0.186611156067163	2.08516461004734	0.475032913660876	0.0008414261008381	FALSE	binary	383141/168(383309)	0.00675304411093448	-0.0143830570115608	-0.0249037000074709	-0.00396690417157197	0.00533492910019697	0.000923847349335175	FALSE	binary	390257/170(390427)	0.148336882947285	0.135690455203365	-0.52090070009435	0.800295793170515	0.334041613911212	0.0165732910941041	-0.675549180871067	0.70393341528795	0.348504891299649	0.0725946955077702	-0.594637348936881	0.744057747122206	0.338388519762117	-0.667956967526099	-1.52161412443032	0.117690171333328	0.412376311099998	-0.0927326216988645	-0.799519762469167	0.6038906231699	0.354428380686121	-0.156743446177927	-0.84883714093063
Operative procedures - secondary OPCS4: W32.4 Synthetic graft of bone	41210	41210.W324	Categorical multiple	240	Health-related outcomes > Hospital inpatient > Summary Operations	2005	binary	64046/29(64075)	0.0165765944889623	-0.941929373549404	-1.81886712912276	-0.16573219564145	0.415553696174228	0.000844751895703073	FALSE	binary	383109/200(383309)	0.722758738672446	0.00172358735447786	-0.00779327296367812	0.0112742208118621	0.00485957283864267	0.0366106890001727	FALSE	binary	390223/204(390427)	0.155217056014541	0.708093184965905	-0.113298250252351	1.61096959007123	0.432840284401433	1.03180957398081	0.255604729425473	1.90875611317804	0.415298689229586	1.06782349397074	0.304436995639163	1.93730535820344	0.410280838168756	0.370102948762955	-0.512646817118943	1.30722228920724	0.45624983744072	0.828820782361136	0.0283660736641615	1.71976140045581	0.424744556955385	0.583317075801049	-0.23806871086039
Operative procedures - OPCS4: W32.4 Synthetic graft of bone	41272	41272.W324	Categorical multiple	240	Health-related outcomes > Hospital inpatient > Summary Operations	2005	binary	64046/29(64075)	0.0165765944889623	-0.941929373549404	-1.81886712912276	-0.16573219564145	0.415553696174228	0.000848077690568046	FALSE	binary	383107/202(383309)	0.849076607193174	0.000919700508234585	-0.00854911460763718	0.0104159651561595	0.00483352080447299	0.0427538421688827	FALSE	binary	390221/206(390427)	0.130481546988386	0.76871378237561	-0.0416250832193541	1.66530587004617	0.428572354020919	1.07831282063481	0.308791955131553	1.95137380283712	0.412683821885371	1.06778082559867	0.304393889921539	1.93726304577055	0.410280045627314	0.370082368876878	-0.512667751786221	1.3072020330135	0.456248966140524	0.82876390359407	0.0283088096631855	1.71970485959797	0.424743767856553	0.583263007228699	-0.238123120792741
Operative procedures - main OPCS4: B28.7 Wire guided excision of lesion of breast	41200	41200.B287	Categorical multiple	240	Health-related outcomes > Hospital inpatient > Summary Operations	2005	binary	63979/96(64075)	0.0167294056470861	0.495456923711172	0.0888715673219656	0.914984072930631	0.209994845321547	0.000851403485433019	FALSE	binary	382812/497(383309)	0.0604764382397999	-0.00578894040922174	-0.0118421320247925	0.00025490503613536	0.00308485866662794	0.00435373855983423	FALSE	binary	389916/511(390427)	0.551639875192971	-0.378460898834528	-0.786995357645341	0.0197367187554694	0.205105247429597	-0.233199776305868	-0.629161563339286	0.155346207070803	0.199495012425805	-0.358642028902422	-0.763826471658026	0.0369891401078051	0.20361206355053	-0.378517157194179	-0.780481827284089	0.0146399892658577	0.202174694942333	-0.402773051614778	-0.814805136440735	-0.00190177876417675	0.206662401519033	-0.409186224371788	-0.805105428840822
Operative procedures - main OPCS4: S48.2 Insertion of skin expander into subcutaneous tissue of breast	41200	41200.S482	Categorical multiple	240	Health-related outcomes > Hospital inpatient > Summary Operations	2005	binary	64057/18(64075)	0.0167448686435459	-1.23698042102491	-2.49791351115413	-0.211425054107762	0.567101652663496	0.000854729280297991	FALSE	binary	383176/133(383309)	0.516162285849947	0.00387296638700232	-0.0078083157759538	0.0156284233250295	0.00597042229175562	0.026513123812813	FALSE	binary	390292/135(390427)	0.357841101510111	0.822719598001725	-0.299400554797642	2.12874952099409	0.601024863209515	1.31434114580163	0.288891151698532	2.57520389507998	0.567054173903318	1.18561399304774	0.146605095045358	2.45287772584085	0.571875481830779	1.14166740578279	0.102663429536564	2.40892782151784	0.571873278692413	1.19178087187892	0.152768465362103	2.45904698222393	0.571877057420475	0.89768969476461	-0.175580959271779
Operative procedures - main OPCS4: E37.9 Unspecified diagnostic microendoscopic examination of larynx	41200	41200.E379	Categorical multiple	240	Health-related outcomes > Hospital inpatient > Summary Operations	2005	binary	64052/23(64075)	0.0167808829452013	1.06294768595836	0.18440603370846	2.08258106801914	0.474930631138355	0.000858055075162964	FALSE	binary	383196/113(383309)	0.0408573209538931	-0.0132385439009825	-0.0260678040379245	-0.00054920219762218	0.00649901939993567	0.00307157658435503	FALSE	binary	390312/115(390427)	0.000283837151473984	-0.251827938260984	-0.993816168346049	0.46667395263325	0.368529459282078	-0.462722057859076	-1.28092571213044	0.301983736221311	0.398612811961592	-0.423144683173474	-1.21183392954193	0.323875983357441	0.387038867493246	-0.303092524117408	-1.04507425657132	0.415402396693776	0.368525914750398	-2.81349545966803	-5.70497220443903	-1.2310901411332	1.02796905371828	-0.861127222300714	-1.75771270325345
Operative procedures - OPCS4: L68.8 Other specified repair of other artery	41272	41272.L688	Categorical multiple	240	Health-related outcomes > Hospital inpatient > Summary Operations	2005	binary	64052/23(64075)	0.0168350862125184	1.06247851165881	0.183908712245907	2.08213305798403	0.474937082588134	0.000861380870027937	FALSE	binary	383191/118(383309)	0.405130154711671	-0.00525882762725725	-0.0176782329326861	0.00712943830095389	0.00631849818805296	0.0210477465031946	FALSE	binary	390305/122(390427)	0.505134229586452	-1.02411530154937	-2.04374869051604	-0.145573831400088	0.474931108567398	-0.565845402901063	-1.41938826564049	0.219667058489627	0.412322422715801	-0.622019740041146	-1.47555812813165	0.163487387575804	0.412319769555058	-0.564820523115811	-1.38303035385143	0.199892335842359	0.398615718462425	-0.731908093448607	-1.6285113233332	0.0784501244543721	0.428833075536846	-0.454384709487552	-1.21799613858096
Operation code: liver surgery	20004	20004.1450	Categorical multiple	5	UK Biobank Assessment Centre > Verbal interview > Operations	100076	binary	63989/54(64043)	0.0169704305880261	-0.66984627170253	-1.25770427336983	-0.117837887847666	0.288785865650699	0.000864706664892909	FALSE	binary	382696/327(383023)	0.070327415684741	0.00689350562758077	-0.000570899336760553	0.0144025806778847	0.0038176269866041	0.00484804006216543	FALSE	binary	389808/330(390138)	0.110501324645189	0.422862284574336	-0.166286192731499	1.03594239142096	0.304400220211483	0.314299939488198	-0.299838792544525	0.9440587823906	0.314805253597424	-0.104960065205289	-0.789489342583777	0.570570891297759	0.343687099016377	0.333526822260667	-0.261197045154392	0.950345971253547	0.306727891808293	0.565276485873399	-0.00490006193089345	1.16554033066224	0.296447369301591	0.692584941124078	0.152024312821899
Operative procedures - main OPCS4: L91.1 Open insertion of central venous catheter	41200	41200.L911	Categorical multiple	240	Health-related outcomes > Hospital inpatient > Summary Operations	2005	binary	64026/49(64075)	0.0170531732867059	-0.704464215988466	-1.32720283736163	-0.123303447029102	0.304755268221531	0.000868032459757882	FALSE	binary	383007/302(383309)	0.163636553120001	0.0055165504143046	-0.00224198824628247	0.0133165696310863	0.00396661225033876	0.0094089967190468	FALSE	binary	390120/307(390427)	0.543507527061244	0.421826270673261	-0.202842439498501	1.0734469438825	0.322848328699241	0.474314883510302	-0.150358683564726	1.12594001773827	0.322850776264056	0.331870074375773	-0.306908820649536	0.992711260408648	0.328661839931584	0.328472094433644	-0.302963117178737	0.98452179909938	0.325638787337556	0.425492630311354	-0.199177333023661	1.07711446510981	0.322848960731987	0.616156804204292	0.0350511027814405
Treatment/medication code: b12 - cyanocobalamin prep	20003	20003.1140912228	Categorical multiple	4	UK Biobank Assessment Centre > Verbal interview > Medications	100075	binary	64025/18(64043)	0.0172253989439262	-1.23167535062822	-2.49247285598932	-0.206324971432987	0.566930330999918	0.000871358254622855	FALSE	binary	382953/70(383023)	0.508571181189164	0.00543612716931648	-0.0106612776832475	0.0217099643013505	0.00823530368711733	0.026092212053186	FALSE	binary	390064/74(390138)	0.15056022369567	0.576477433958254	-0.620989383442081	1.91631511908567	0.626842200220634	0.472677363670328	-0.780409112609348	1.83671748299703	0.645555538623817	0.416727792709715	-0.836354580073739	1.78076442920486	0.645553417265623	-0.728120485442891	-2.70420173238205	0.905774548601998	0.866049722077834	0.580147421558961	-0.617322645008211	1.91998772868703	0.626843826133652	0.299779486948518	-0.953307585498092
Operation code: biliary surgery	20004	20004.1451	Categorical multiple	5	UK Biobank Assessment Centre > Verbal interview > Operations	100076	binary	64028/15(64043)	0.0174461228170406	-1.37192374849486	-2.85127339247666	-0.224979803297116	0.645602204073233	0.000874684049487828	FALSE	binary	382978/45(383023)	0.0335876232643937	0.0221757096216398	0.00170198974170432	0.0435061931773271	0.0106180057204386	0.002596701778622	FALSE	binary	390093/45(390138)	0.0524996102044973	0.0210619550003914	-1.66605542391573	1.708179392117	0.816559353727586	-0.334749092050054	-2.3619650370159	1.46302835583145	0.91292934820236	0.0146384748124804	-1.67247983359682	1.70175689441081	0.816559922888535	-0.437939545206419	-2.46514922739548	1.35982997582966	0.912925013033526	0.720646746545743	-0.61196161180049	2.27653678875304	0.707182335603499	0.19309543324837	-1.31919374984035
Operative procedures - OPCS4: A54.8 Other specified therapeutic spinal puncture	41272	41272.A548	Categorical multiple	240	Health-related outcomes > Hospital inpatient > Summary Operations	2005	binary	64063/12(64075)	0.017473523320988	-1.58765696135662	-3.46053408975773	-0.254238485042766	0.774628978031938	0.0008780098443528	FALSE	binary	383273/36(383309)	0.057796372631026	0.0221436083415533	-0.000722569431807421	0.0460792040338095	0.0118754745386835	0.00418321533413918	FALSE	binary	390390/37(390427)	0.00441615839328503	-14.8911749915233	-205.329239528698	23.5399857333358	740.193777940672	0.985236467155402	-0.549446643418619	2.92869069019814	0.836701344210703	-14.8920022479421	-205.214184760226	23.5157730222572	739.743368228683	0.370940819008332	-1.42679482424676	2.39812400478013	0.91290618630231	0.935941111596041	-0.598744997917907	2.87939725604405	0.836702756329228	0.296772180386949	-1.50097015129248
	6177	6177.100	Categorical multiple	100625	UK Biobank Assessment Centre > Touchscreen > Health and medical history > Medication	100045	binary	9709/19270(28979)	0.017501709407625	0.0629572398283578	0.011022993550503	0.114902384278445	0.0264997951125126	0.000881335639217773	FALSE	binary	57555/115628(173183)	0.241433557008918	-0.000436483461834758	-0.00116683323942325	0.000293817639246608	0.000372620121836074	0.0131907269901571	FALSE	binary	58622/117811(176433)	0.0923373564746762	-0.0212843594513483	-0.0739051460608464	0.0313366979789396	0.0268475029414959	-0.0457214816983848	-0.0989952025288488	0.00755605736855591	0.027181531951046	-0.0458431016180552	-0.0983432016512878	0.0066536197929759	0.0267850028506402	-0.00109917940723502	-0.0530630578999933	0.0508608218255834	0.0265112933620891	-0.0396317762184933	-0.0922601401702585	0.0129956518301238	0.026851062744408	0.0119040966255728	-0.0392658962838038
Operative procedures - main OPCS4: X30.1 Injection of Rh immune globulin	41200	41200.X301	Categorical multiple	240	Health-related outcomes > Hospital inpatient > Summary Operations	2005	binary	64054/21(64075)	0.0177895309767221	-1.12285129222058	-2.24090677005403	-0.185088897588495	0.512617133922385	0.000884661434082746	FALSE	binary	383223/86(383309)	0.28755091370133	0.00789391352020554	-0.00663462993911758	0.0226054702027166	0.00744299599551981	0.0154118459678812	FALSE	binary	390340/87(390427)	0.0107968517612198	0.337782612605638	-0.804811388395661	1.55586037334553	0.585856868750219	-0.849426623073037	-2.79313659273211	0.685658991134222	0.836887578750771	0.911196483745581	-0.0813512037727906	2.05704511339631	0.532656683586894	0.765876196425614	-0.246175375130837	1.92141109212853	0.539702537481569	0.595727920547828	-0.467784785459785	1.77639251475518	0.558107084494313	0.067627260123734	-1.13298745533519
Operative procedures - secondary OPCS4: Z49.1 Skin of breast	41210	41210.Z491	Categorical multiple	240	Health-related outcomes > Hospital inpatient > Summary Operations	2005	binary	63739/336(64075)	0.0178944085706123	-0.260933963288653	-0.479267324356375	-0.0448101510338416	0.110725809065711	0.000887987228947719	FALSE	binary	381333/1976(383309)	0.254691308769473	0.00176855390972617	-0.00127413905511461	0.00481462449190517	0.00155313196570875	0.0137951131065446	FALSE	binary	388408/2019(390427)	0.0907900829768615	0.0453638389008051	-0.184703531733866	0.275728075798844	0.117332107967889	0.217226071129092	-0.00593366135950681	0.441648616591323	0.114064493425377	0.231958410810055	0.0125239848970688	0.453160620826472	0.112297707646835	0.123565988669178	-0.0992194426474138	0.347659542427341	0.113885466364729	0.0599359069864193	-0.169329631786662	0.289611521967395	0.116953120438178	0.124978155357031	-0.0935454201144055
Operative procedures - OPCS4: Z49.1 Skin of breast	41272	41272.Z491	Categorical multiple	240	Health-related outcomes > Hospital inpatient > Summary Operations	2005	binary	63739/336(64075)	0.0178944085706123	-0.260933963288653	-0.479267324356375	-0.0448101510338416	0.110725809065711	0.000891313023812691	FALSE	binary	381333/1976(383309)	0.254691308769473	0.00176855390972617	-0.00127413905511461	0.00481462449190517	0.00155313196570875	0.0137972716283889	FALSE	binary	388408/2019(390427)	0.0907900829768615	0.0453638389008051	-0.184703531733866	0.275728075798844	0.117332107967889	0.217226071129092	-0.00593366135950681	0.441648616591323	0.114064493425377	0.231958410810055	0.0125239848970688	0.453160620826472	0.112297707646835	0.123565988669178	-0.0992194426474138	0.347659542427341	0.113885466364729	0.0599359069864193	-0.169329631786662	0.289611521967395	0.116953120438178	0.124978155357031	-0.0935454201144055
Operative procedures - main OPCS4: W28.2 Adjustment to internal fixation of bone NEC	41200	41200.W282	Categorical multiple	240	Health-related outcomes > Hospital inpatient > Summary Operations	2005	binary	64060/15(64075)	0.0179651127829825	-1.3659947336533	-2.84527762562191	-0.219159735137729	0.645561897791297	0.000894638818677664	FALSE	binary	383217/92(383309)	0.34942031358354	0.00671769845018642	-0.00733494187788074	0.0209259954220428	0.00719477891728604	0.0183949231566223	FALSE	binary	390331/96(390427)	0.362555655506977	0.995872423519051	-0.244713442595766	2.5144522163225	0.676695599003061	1.27124793266916	0.0867013585623663	2.76655924768058	0.657965111498491	0.299832516925256	-1.21240329413573	1.92465833028284	0.763444823698976	1.0635725169091	-0.145959570337642	2.56933558524327	0.666352213013074	0.865407039821565	-0.414793824415971	2.40023579090295	0.68976414443781	1.2765986002012	0.129799220850256
Treatment/medication code: dermol 500 lotion	20003	20003.1140927320	Categorical multiple	4	UK Biobank Assessment Centre > Verbal interview > Medications	100075	binary	64028/15(64043)	0.0179916311533848	-1.36569416390818	-2.84497272530441	-0.218866035432014	0.645558815777337	0.000897964613542637	FALSE	binary	382929/94(383023)	0.567179888818753	0.00405777282250188	-0.0098278197296283	0.018052962353107	0.00709834128570006	0.0289954239336902	FALSE	binary	390041/97(390138)	0.34905774914309	1.31489305554032	0.150898583444146	2.80150637181405	0.651024107844419	1.04888205476114	-0.191704643030879	2.56746224728208	0.676700998928472	0.523678673233964	-0.881402043839252	2.10802875359706	0.730007221591937	0.94600837720183	-0.294572192659828	2.46458445849409	0.676698068902899	1.40536387622989	0.258561823048594	2.88463076265606	0.64518039030736	0.58376252853534	-0.748784457346849
Operative procedures - OPCS4: T42.2 Endoscopic destruction of lesion of peritoneum	41272	41272.T422	Categorical multiple	240	Health-related outcomes > Hospital inpatient > Summary Operations	2005	binary	64028/47(64075)	0.0180523138545922	0.708881488031738	0.119342476861575	1.33739810605349	0.30832186079488	0.00090129040840761	FALSE	binary	383081/228(383309)	0.140905614396985	-0.00669775221070238	-0.0156403872043389	0.00221750492780672	0.00455189750407871	0.00825418753237783	FALSE	binary	390195/232(390427)	0.215779428406581	-0.871000341529193	-1.55439221328157	-0.24524460098986	0.330923493184743	-0.327598729366413	-0.896171370631272	0.221211839515567	0.283222482344863	-0.365216946631725	-0.933771187902487	0.183575736656043	0.283213023604045	-0.519621823761231	-1.10882941955328	0.0433569042419148	0.291912255463377	-0.793280871354868	-1.45612493831061	-0.180939268709416	0.322513764601523	-0.848516965459308	-1.49318329594962
Operative procedures - OPCS4: E37.9 Unspecified diagnostic microendoscopic examination of larynx	41272	41272.E379	Categorical multiple	240	Health-related outcomes > Hospital inpatient > Summary Operations	2005	binary	64047/28(64075)	0.0181000470311688	0.938978760373911	0.155461898441761	1.82015948838615	0.418410551242544	0.000904616203272582	FALSE	binary	383162/147(383309)	0.0601027752427462	-0.0106571899846136	-0.0218477232880837	0.000452562034165783	0.00568162717258884	0.00432999481954757	FALSE	binary	390277/150(390427)	0.000452497653243163	-0.206468302604006	-0.878130806362859	0.449006460370533	0.335511287144718	-0.442930088473685	-1.18823075629008	0.259149956380033	0.365243202342756	-0.418755388027308	-1.14188450811027	0.269476141715123	0.356356783726882	-0.0859769110872724	-0.720966913725168	0.545607900456562	0.320463755926957	-1.87713678827167	-3.32291334896862	-0.806727569308369	0.618825875055498	-0.70468083811182	-1.47566772670373
Operative procedures - secondary OPCS4: T85.2 Block dissection of axillary lymph nodes	41210	41210.T852	Categorical multiple	240	Health-related outcomes > Hospital inpatient > Summary Operations	2005	binary	63460/615(64075)	0.0181464290427967	-0.192937672696476	-0.353923212600941	-0.0328289648948321	0.0818714176268946	0.000907941998137555	FALSE	binary	379659/3650(383309)	0.207449692520955	0.00144659239440337	-0.000802299489258105	0.00369717550694603	0.00114777992342997	0.0114380072526334	FALSE	binary	386706/3721(390427)	0.493228310287866	0.0393173856923632	-0.128241170265271	0.206989944908825	0.0854714550300253	0.0885382260041881	-0.0790565723251411	0.256246992625309	0.0854899695407977	0.0616062887656704	-0.10475912721982	0.228209050860534	0.0848951492752116	0.163653871797875	0.00305461750127023	0.325074090314823	0.0821064941800734	0.134041559210171	-0.0297265898804101	0.29831431253144	0.0836402536110871	0.113229466526781	-0.0464401914189898
Operative procedures - OPCS4: M49.8 Other specified other operations on bladder	41272	41272.M498	Categorical multiple	240	Health-related outcomes > Hospital inpatient > Summary Operations	2005	binary	64037/38(64075)	0.0181890380222263	0.794340278803564	0.13218319668631	1.51460178334289	0.349049523422958	0.000911267793002528	FALSE	binary	383106/203(383309)	0.829654365134042	0.00103698833039511	-0.00840602131450921	0.0105082728415926	0.00482032991322192	0.0418148851666379	FALSE	binary	390221/206(390427)	0.00744565917622089	-0.755173186642956	-1.47543020979367	-0.0930206794020801	0.349097362542363	-1.24387803670551	-2.16018245361642	-0.463587037385826	0.42590381837466	-0.473455116187537	-1.11713844242024	0.13914554246637	0.317860069821988	-0.459209071278714	-1.0887707824976	0.144029327753355	0.312020663751051	-0.34503545493339	-0.961883092172351	0.249719183698444	0.306744273242925	-0.0650835643237177	-0.60623049209009
Garlic bread intake	101240	101240	Categorical single	100006	Online follow-up > Diet by 24-hour recall > Bread/pasta/rice yesterday	100101	ordcat	9677	0.018405676860805	0.350106407799033	0.0588469873314817	0.645465419163692	0.149394278071003	0.0009145935878675	FALSE	ordcat	58196	0.687984479267182	0.000844038035915066	-0.00327418760703935	0.00496812349563564	0.00210192858958489	0.0348903470903126	FALSE	ordcat	59282	0.166170368163405	-0.392817549139071	-0.696568108314815	-0.0943759369624627	0.153371071770962	-0.31956969818063	-0.619530119889821	-0.0243245033801315	0.151609877363086	-0.24174929189033	-0.533728818474418	0.0469508515248542	0.147899192934459	-0.225983896636923	-0.51098819314003	0.0568300494492467	0.144638586655959	-0.206789851262349	-0.491760303958924	0.0761486767810804	0.144658989495295	-0.190310781946853	-0.465330960374393
Volume of Lateral-Ventricle (right hemisphere)	26585	26585	Continuous		UK Biobank Assessment Centre > Imaging > Brain MRI > T1 structural brain MRI > Freesurfer ASEG	190	cont	5961	0.0185678010788512	0.0522504768961278	0.00873465464886436	0.0957662991433913	0.0221978469602738	0.000917919382732473	FALSE	cont	35529	0.572048651838299	-0.000176583301539157	-0.000789158158162406	0.000435991555084092	0.000312533286611225	0.0292587635986876	FALSE	cont	36160	0.106255492205986	-0.0743729911278266	-0.118621209487357	-0.0301247727682965	0.022575280483895	-0.0593118132043326	-0.104044483740073	-0.014579142668592	0.022822446226708	-0.0516432504065837	-0.0954406421468877	-0.00784585866627976	0.022345270378269	-0.0263173506758821	-0.0697632886085837	0.0171285872568194	0.02216595992063	-0.0616803610102542	-0.105814016055062	-0.0175467059654462	0.0225168306963351	-0.0310714461651124	-0.0736374488085218
Operative procedures - OPCS4: V54.2 Graft of bone to spine NEC	41272	41272.V542	Categorical multiple	240	Health-related outcomes > Hospital inpatient > Summary Operations	2005	binary	64011/64(64075)	0.0186927359562794	0.600117678207663	0.0987084549014479	1.12613021673617	0.260645260406512	0.000921245177597446	FALSE	binary	383011/298(383309)	0.112950754076263	-0.0063041793506551	-0.0141171634056608	0.00149105795483372	0.00397924052674662	0.0069439647729235	FALSE	binary	390121/306(390427)	0.0239638522476828	-0.990160552789676	-1.61372560817661	-0.421174633761426	0.301862373891008	-0.756085664742856	-1.33432146314873	-0.218046092462163	0.282866096846475	-0.61088903590929	-1.14568449615852	-0.103248384613791	0.264405913499526	-0.222295181823036	-0.682389038720179	0.231333342725844	0.232090858593653	-0.558917052506798	-1.084926405377	-0.0575114254891647	0.260643495973529	-0.489528477081064	-0.979932928810385
Operative procedures - secondary OPCS4: Y98.4 Radiology of four body areas	41210	41210.Y984	Categorical multiple	240	Health-related outcomes > Hospital inpatient > Summary Operations	2005	binary	63501/574(64075)	0.0187262769064764	0.197597639161464	0.0328240941425338	0.363148185529551	0.0842211576777853	0.000924570972462419	FALSE	binary	379823/3486(383309)	0.609789267333263	0.000596532413549102	-0.00169387848478914	0.00288839552967493	0.00116890556309986	0.0310028492488344	FALSE	binary	386875/3552(390427)	0.0562327734130047	-0.138059140399634	-0.302784993876744	0.0259810368410916	0.0838244750531977	-0.164971386144308	-0.333426728379868	0.00241305952096929	0.0856258540183924	-0.163208521085677	-0.328812692463119	0.00161905860856421	0.0842486658610268	-0.00524914882144173	-0.16200111336196	0.151616828400226	0.0799663262899898	-0.152151102792041	-0.317758825869625	0.01268017544202	0.0842505181300834	-0.0654695157050891	-0.221818013038796
Operative procedures - OPCS4: Y98.4 Radiology of four body areas	41272	41272.Y984	Categorical multiple	240	Health-related outcomes > Hospital inpatient > Summary Operations	2005	binary	63501/574(64075)	0.0187262769064764	0.197597639161464	0.0328240941425338	0.363148185529551	0.0842211576777853	0.000927896767327391	FALSE	binary	379823/3486(383309)	0.609789267333263	0.000596532413549102	-0.00169387848478914	0.00288839552967493	0.00116890556309986	0.0310050077706786	FALSE	binary	386875/3552(390427)	0.0562327734130047	-0.138059140399634	-0.302784993876744	0.0259810368410916	0.0838244750531977	-0.164971386144308	-0.333426728379868	0.00241305952096929	0.0856258540183924	-0.163208521085677	-0.328812692463119	0.00161905860856421	0.0842486658610268	-0.00524914882144173	-0.16200111336196	0.151616828400226	0.0799663262899898	-0.152151102792041	-0.317758825869625	0.01268017544202	0.0842505181300834	-0.0654695157050891	-0.221818013038796
Treatment/medication code: tibolone	20003	20003.1140868482	Categorical multiple	4	UK Biobank Assessment Centre > Verbal interview > Medications	100075	binary	63925/118(64043)	0.0187723871940072	0.437896590955053	0.0722215020598442	0.812792153214001	0.18838488706066	0.000931222562192364	FALSE	binary	382346/677(383023)	0.0947785212207988	-0.00441544226122658	-0.00959925251939302	0.000764564198361505	0.00264314338819821	0.00607623899153859	FALSE	binary	389450/688(390138)	0.0733705872070944	-0.513486339708563	-0.903066965932547	-0.136381013158181	0.194983098776783	-0.176234168399116	-0.530538137390513	0.173235799553968	0.179078578193289	-0.344739659888047	-0.712034411659429	0.0149713398739946	0.184955253372737	-0.0953172856590987	-0.431154658105369	0.239443139204908	0.170678691334773	-0.357368295504365	-0.727103645604172	0.00425964209261683	0.186057113838832	-0.124619629128331	-0.456309497640725
Volume of CA1-body (right hemisphere)	26644	26644	Continuous		UK Biobank Assessment Centre > Imaging > Brain MRI > T1 structural brain MRI > Freesurfer subsegmentation	191	cont	5961	0.0188107686091392	-0.0582810491813505	-0.106919289674083	-0.00964280868861755	0.0248108426571802	0.000934548357057337	FALSE	cont	35529	0.563970580559196	0.000200852805924664	-0.000481522166847588	0.000883227778696915	0.00034814503180453	0.0288249007079952	FALSE	cont	36160	0.239061631439068	0.0677302640652741	0.0184357553935494	0.117024772736999	0.0251498794943073	0.0731572331437013	0.0233230229227028	0.1229914433647	0.0254252332668242	0.0421751003855222	-0.00661716712226865	0.090967367893313	0.0248936378744925	0.0423628161851348	-0.00603791594769926	0.0907635483179688	0.0246938779465967	0.0480413901282812	-0.00112548984966999	0.0972082701062325	0.0250847637977539	0.0487470704940207	0.00132662591527812
Operative procedures - OPCS4: U25.8 Other specified breath tests	41272	41272.U258	Categorical multiple	240	Health-related outcomes > Hospital inpatient > Summary Operations	2005	binary	64060/15(64075)	0.0188830622201985	-1.35612131278368	-2.83541876685989	-0.209261119254492	0.645572285421953	0.000937874151922309	FALSE	binary	383246/63(383309)	0.0692678612333526	0.0158928585563738	-0.00124435100490238	0.0334814938338765	0.00883201315695676	0.00478112588499396	FALSE	binary	390362/65(390427)	0.224487547071636	0.296818639505722	-1.21543686214984	1.92165905874041	0.76381434206058	0.759997881896171	-0.572573887693864	2.31586057930247	0.707163813542584	0.304113865615812	-1.20814550171597	1.92895776801827	0.763816482244798	0.252913954447567	-1.25933751949007	1.87775093537737	0.763812161399975	-0.393179842036706	-2.42037456710239	1.40457032067663	0.912901506113378	0.575434069895595	-0.757128577291509
Mean carotid IMT (intima-medial thickness) at 120 degrees	22671	22671	Continuous		UK Biobank Assessment Centre > Physical measures > Carotid ultrasound	101	cont	6449	0.0189809979576888	-0.0536888122266645	-0.098557699239953	-0.00881992521337608	0.0228884107366033	0.000941199946787282	FALSE	cont	38383	0.0234591605433017	0.000731325263766191	9.87023642108585e-05	0.00136394816332152	0.000322762537182131	0.00199447418407874	FALSE	cont	39056	0.336124373529915	-0.00964731791052219	-0.0553240592260395	0.0360294234049952	0.0233041655990636	0.00512523635781983	-0.0410905865628838	0.0513410592785235	0.0235792037615256	0.0130908614836796	-0.0321356790912705	0.0583174020586297	0.0230744742439267	0.00600533000033032	-0.0389306189015766	0.0509412789022372	0.0229262150582828	-0.000636294378391911	-0.0462642101783576	0.0449916214215737	0.023279254936282	0.0247408713872474	-0.0192510841411988
Operative procedures - secondary OPCS4: Z89.7 Multiple digits of hand NEC	41210	41210.Z897	Categorical multiple	240	Health-related outcomes > Hospital inpatient > Summary Operations	2005	binary	63937/138(64075)	0.0191143463243092	0.403009144665241	0.0655683908616068	0.747712110551027	0.173594154684446	0.000944525741652255	FALSE	binary	382504/805(383309)	0.00184275040988923	-0.00754279502164874	-0.0122993237963475	-0.00279513407207026	0.00242399736585573	0.000433862890692454	FALSE	binary	389602/825(390427)	0.174955132279686	-0.0309192715199458	-0.342419583656963	0.279779618283455	0.158409465894374	-0.131333044346312	-0.457036483100573	0.190870123048599	0.164925464646508	-0.0235589347359879	-0.333942275434534	0.286230908390422	0.157895740823049	-0.31398192305075	-0.64755871250973	0.0145494498099405	0.168522680686837	-0.208677169453791	-0.537401081003819	0.115957107391092	0.166306510957308	-0.166551100651501	-0.479166491476232
Operative procedures - OPCS4: Z89.7 Multiple digits of hand NEC	41272	41272.Z897	Categorical multiple	240	Health-related outcomes > Hospital inpatient > Summary Operations	2005	binary	63937/138(64075)	0.0191143463243092	0.403009144665241	0.0655683908616068	0.747712110551027	0.173594154684446	0.000947851536517228	FALSE	binary	382504/805(383309)	0.00184275040988923	-0.00754279502164874	-0.0122993237963475	-0.00279513407207026	0.00242399736585573	0.000436021412536695	FALSE	binary	389602/825(390427)	0.174955132279686	-0.0309192715199458	-0.342419583656963	0.279779618283455	0.158409465894374	-0.131333044346312	-0.457036483100573	0.190870123048599	0.164925464646508	-0.0235589347359879	-0.333942275434534	0.286230908390422	0.157895740823049	-0.31398192305075	-0.64755871250973	0.0145494498099405	0.168522680686837	-0.208677169453791	-0.537401081003819	0.115957107391092	0.166306510957308	-0.166551100651501	-0.479166491476232
Operative procedures - secondary OPCS4: H44.4 Examination of rectum under anaesthetic	41210	41210.H444	Categorical multiple	240	Health-related outcomes > Hospital inpatient > Summary Operations	2005	binary	63857/218(64075)	0.0191348052694157	0.319560900741338	0.0520589479098578	0.590587460605191	0.137168647713195	0.0009511773313822	FALSE	binary	382018/1291(383309)	0.0249461558742013	-0.00428934721983379	-0.00804040425206955	-0.000540021703031542	0.00191306622539888	0.00208944914522535	FALSE	binary	389108/1319(390427)	0.0433569840007678	-0.0262053666351319	-0.277729767497654	0.22489254371245	0.128053974758175	-0.0597384373026804	-0.317516017719551	0.196643198898437	0.130984934248871	-0.160878041164083	-0.422152157953932	0.0984456914519235	0.132619497412519	-0.299770274334263	-0.568150233460244	-0.0344846452355702	0.135935215829717	-0.065506774093814	-0.320032777517769	0.188129094707258	0.129461278233139	-0.334794312105187	-0.599857908531967
Operative procedures - main OPCS4: Q02.3 Cauterisation of lesion of cervix uteri	41200	41200.Q023	Categorical multiple	240	Health-related outcomes > Hospital inpatient > Summary Operations	2005	binary	63943/132(64075)	0.0194696528780973	0.411010897828832	0.0658882265221082	0.763427188329651	0.177498941149264	0.000954503126247173	FALSE	binary	382606/703(383309)	0.309656732380607	-0.00263598840547416	-0.00772239045304096	0.00245038142137244	0.00259444221548183	0.0165083750647557	FALSE	binary	389718/709(390427)	0.46967009926218	-0.403186871420086	-0.759969163797926	-0.0546102130375864	0.179476809577558	-0.407097353061099	-0.771080777605755	-0.0528277756464387	0.182738332523897	-0.270658262344432	-0.613186567363503	0.0665884792461087	0.173001978831873	-0.334823301514344	-0.679183753863184	0.00388041341305606	0.173834525361112	-0.275361670705695	-0.617893183662466	0.0618877558986467	0.173003497492431	-0.372465846885801	-0.711398219843011
Volume of Inf-Lat-Vent (left hemisphere)	26555	26555	Continuous		UK Biobank Assessment Centre > Imaging > Brain MRI > T1 structural brain MRI > Freesurfer ASEG	190	cont	5961	0.0195318576655551	0.0518735245906597	0.00832229067574363	0.0954247585055757	0.0222159107986334	0.000957828921112146	FALSE	cont	35529	0.639095587412486	-0.00014562488074117	-0.000754296462665435	0.000463046701183094	0.000310541851185773	0.0324469003626317	FALSE	cont	36160	0.117316234396677	-0.0471978492842415	-0.0911641304928393	-0.00323156807564366	0.0224314371722974	-0.0616926889733787	-0.106140335565738	-0.0172450423810195	0.0226770280448011	-0.034383519162731	-0.0779018462919992	0.00913480796653721	0.0222028926261057	-0.00876635026673405	-0.0519354629528053	0.0344027624193372	0.0220247246840624	-0.0517970953433756	-0.0956495432023381	-0.00794464748441306	0.0223733598102767	-0.0304949374757148	-0.0727897215716485
Operative procedures - OPCS4: X82.3 Primary pulmonary hypertension drugs Band 3	41272	41272.X823	Categorical multiple	240	Health-related outcomes > Hospital inpatient > Summary Operations	2005	binary	64055/20(64075)	0.0195779241011613	1.12026214254389	0.171912334556477	2.2436494867358	0.516450944067676	0.000961154715977119	FALSE	binary	383182/127(383309)	0.783969175568195	-0.00166990482513397	-0.0136183590812575	0.010291574884354	0.00609056108685761	0.0394815230530133	FALSE	binary	390299/128(390427)	0.143504785636706	-0.295048166468696	-1.09894890437618	0.477339440384223	0.397044742572477	-1.03248933089882	-2.15585663479556	-0.0841680880880015	0.51645631152502	-0.617631145901734	-1.52753534488075	0.216204704905372	0.437874800631309	-0.258590623352192	-1.03788593750629	0.499050646169254	0.387383757831504	-0.204980578287935	-0.984284148132053	0.552669445584151	0.387388254550265	-0.871388287891339	-1.83428792479569
Mineral and other dietary supplements	6179	6179.100	Categorical multiple	100630	UK Biobank Assessment Centre > Touchscreen > Health and medical history > Medication	100045	binary	27358/36043(63401)	0.0196763013737428	0.038313622277106	0.00611861279605752	0.0705112390361094	0.0164268852832527	0.000964480510842091	FALSE	binary	164086/215314(379400)	0.00612913861967641	-0.00063136392993879	-0.00108287426107177	-0.000179867939244788	0.000230362566142748	0.00087204282507339	FALSE	binary	167149/219285(386434)	0.20654179493314	-0.00673608026232809	-0.0392591060869441	0.0257870715430843	0.0165936263682002	-0.00686008961116969	-0.0398165275924408	0.0260976053161998	0.016815043906393	-0.0331275067456396	-0.0656076402445805	-0.000648559534431206	0.0165714083145361	-0.0361039908136003	-0.0681926265905049	-0.00401758966091136	0.0163713964521351	-0.0289200394464161	-0.0614385453732415	0.00359771070469	0.0165910957653819	-0.015827034567259	-0.0473606816357847
HIV-1 env antigen for Human Immunodeficiency Virus	23025	23025	Integer		Biological samples > Assay results > Blood assays > Infectious Diseases > Infectious Disease Antigens	1307	cont	1178	0.0196859995342647	-0.1356424039913	-0.249811358643435	-0.0214734493391648	0.0581904832437249	0.000967806305707064	FALSE	cont	7077	0.0690643720604392	0.00148467337577209	-0.000116476152516783	0.00308582290406096	0.000816788239758542	0.00477249179761699	FALSE	cont	7225	0.153654350443861	0.038534103462316	-0.07564519308137	0.152713400006002	0.0582460354017213	0.0108387201527431	-0.106772220705877	0.128449661011363	0.0599966126281038	0.0592553112921746	-0.0556569178077445	0.174167540392094	0.0586199246873424	0.0130074974729287	-0.10094519123665	0.126960186182508	0.0581304364417764	0.0105303822919449	-0.105274224547686	0.126334989131576	0.0590751513964952	0.0615030175062359	-0.0505566986688242
Job coding	22601	22601.81392831	Categorical single	497	Online follow-up > Work environment > Employment history	130	binary	15653/31(15684)	0.0199797152475289	-0.878428191122578	-1.70763337220086	-0.134449686177192	0.396042697404437	0.000971132100572037	FALSE	binary	93939/182(94121)	0.588852733447914	-0.00275475105731509	-0.0127495898574367	0.00724632956576434	0.00509582712118739	0.030068209290278	FALSE	binary	95673/190(95863)	0.00549085771096027	0.593982426051229	-0.203437416242921	1.45458549434557	0.417002047307393	0.735630147017377	-0.0504489813664936	1.58965402538214	0.412587007592062	0.541958149628387	-0.268274852518821	1.40996411284065	0.421977773415191	0.668086785744496	-0.107769474992043	1.51612647745901	0.408586422292658	1.18263487245517	0.474134931476626	1.99049482113855	0.381934789293977	0.316555641616578	-0.508122272581466
Saturated fat	100006	100006	Continuous		Online follow-up > Diet by 24-hour recall > Estimated nutrients yesterday	100098	cont	9678	0.0200520651149951	-0.0466712524880619	-0.0860161580388944	-0.00732634693722944	0.0200717886781818	0.000974457895437009	FALSE	cont	58227	0.000146547777411182	0.00106508008847083	0.000515280706423259	0.00161487947051841	0.000280509211864514	0.000127352788810223	FALSE	cont	59313	0.000240001079685151	0.00204759999343091	-0.0377594646475625	0.0418546646344243	0.0203096855068064	0.0244176058059876	-0.0156295774764071	0.0644647890883824	0.0204321947682946	-0.0247373095472411	-0.0647133198027134	0.0152387007082313	0.0203958820733899	-0.0153218447275211	-0.0546015330453449	0.0239578435903027	0.0200406165019976	0.0049079578077418	-0.0346151774046507	0.0444310930201343	0.0201648238483792	0.0354722990023283	-0.00302025133120769
Operative procedures - main OPCS4: L91.3 Attention to central venous catheter NEC	41200	41200.L913	Categorical multiple	240	Health-related outcomes > Hospital inpatient > Summary Operations	2005	binary	63780/295(64075)	0.0202621844917917	-0.272508394504467	-0.505297898181608	-0.0423000509707573	0.117981843586387	0.000977783690301982	FALSE	binary	381589/1720(383309)	0.429743284210579	0.00131055817145838	-0.00194164589622871	0.00456632788880763	0.00166003856773735	0.0223191158694526	FALSE	binary	388683/1744(390427)	0.378183524958749	0.204223155414306	-0.0318586486421044	0.442040604494198	0.120753998381714	0.180494249277855	-0.0600730635070901	0.422141093789553	0.122867946505691	0.0585967825695502	-0.186104918218436	0.303759881675816	0.124812413177781	0.146586586332966	-0.0898637568635292	0.384717064354729	0.120927199957518	0.132034991471803	-0.108519422686891	0.373669073824905	0.122861329350743	0.0527653341175418	-0.184843050512779
Qualifications: Other professional qualifications eg: nursing, teaching	6138	6138.6	Categorical multiple	100305	UK Biobank Assessment Centre > Touchscreen > Sociodemographics > Education	100063	binary	44996/17945(62941)	0.0202743569411344	0.0410105719585649	0.00638274677420713	0.0756396365573138	0.0176677151700075	0.000981109485166955	FALSE	binary	268841/107981(376822)	0.466764953686222	0.000180140534091571	-0.000305001668863189	0.000665308941396733	0.000247532114833087	0.0240632015195994	FALSE	binary	273835/109959(383794)	0.00655554387506157	-0.0355297890796375	-0.0704654374436945	-0.000598098814786336	0.0178234410040972	-0.0312595909468789	-0.066656411226333	0.00412881026817627	0.0180575917485549	-0.0380894111401531	-0.073032940040315	-0.0031500468236409	0.0178274086906042	-0.0204736304518141	-0.0549262839851831	0.0139804368930255	0.0175783893952035	-0.0036186497363831	-0.0384471473971006	0.0312082930717956	0.0177693885111184	0.00523411677466415	-0.028491803884532
Date F11 first reported (mental and behavioural disorders due to use of opioids)	130856	130856	Date		Health-related outcomes > First occurrences > Mental and behavioural disorders	2405	binary	64044/31(64075)	0.0203145646359518	-0.875628842652309	-1.70448397234409	-0.13208495608908	0.395847979181731	0.000984435280031928	FALSE	binary	383085/224(383309)	0.549004089775119	-0.00274770091262379	-0.011740804656356	0.00624631280756236	0.0045842383769264	0.0280974788464859	FALSE	binary	390198/229(390427)	0.116544101986798	1.03279402051748	0.306854979166503	1.85109416065749	0.3888618567764	0.709306792837467	-0.0762794037377304	1.56291236388431	0.412358842820299	1.04754155360225	0.32159773790403	1.86584579975984	0.388864202482045	0.715726708034678	-0.0504852692715807	1.55798588389038	0.404774357283986	0.709920863630485	-0.0654696572854124	1.5575697617388	0.408373193461827	0.908119714179139	0.182198641359221
Volume of S-parieto-occipital (right hemisphere)	27763	27763	Continuous		UK Biobank Assessment Centre > Imaging > Brain MRI > T1 structural brain MRI > Freesurfer a2009s	197	cont	5961	0.0204152971458852	0.0569160046306832	0.00878911583247158	0.105042893428895	0.0245499971515303	0.000987761074896901	FALSE	cont	35529	0.00393374996342149	-0.000986885977212423	-0.00165772773637746	-0.000316044218047386	0.000342260831506592	0.000677775859091694	FALSE	cont	36160	0.204257923299282	-0.00871665899221964	-0.0571725932960515	0.0397392753116122	0.024722041893978	0.0163853988509957	-0.0326010558600775	0.065371853562069	0.0249927114811373	-0.00685801612762556	-0.0548202531515773	0.0411042208963262	0.0244701593328121	-0.00249469611442462	-0.0500720583740719	0.0450826661452227	0.0242737976243078	-0.00435688368060092	-0.0526873604483418	0.04397359308714	0.0246580339141977	-0.011844558206753	-0.058458309090613
Grey-white contrast in rostralmiddlefrontal (left hemisphere)	27015	27015	Continuous		UK Biobank Assessment Centre > Imaging > Brain MRI > T1 structural brain MRI > Freesurfer desikan gw	194	cont	5961	0.0207933959146932	-0.0539889639234014	-0.0997773637764039	-0.00820056407039883	0.0233571110461251	0.000991086869761873	FALSE	cont	35529	2.10199209353274e-05	0.00139377423637813	0.000751603886152465	0.0020359445866038	0.000327632791242271	8.41823519254015e-05	TRUE	cont	36160	0.0291342397717929	0.00975638846953738	-0.0366370309937647	0.0561498079328395	0.0236697543047055	0.00487174933907102	-0.0420296090617545	0.0517731077398965	0.0239289029079354	0.0205359946593175	-0.0253847416265279	0.0664567309451628	0.0234285930623612	0.0403622310794963	-0.00519001254104922	0.0859144747000418	0.0232405894413384	0.00850411140975763	-0.0377691905863999	0.0547774134059151	0.023608470808729	0.0225402358566645	-0.0220894122676061
Mashed potato intake	104050	104050	Categorical single	100017	Online follow-up > Diet by 24-hour recall > Fruit/vegetables yesterday	100103	ordcat	9677	0.0208062717244751	-0.160394071290232	-0.29690497610268	-0.0243640496445228	0.0695079050855725	0.000994412664626846	FALSE	ordcat	58201	0.207178470361726	0.00119917462924545	-0.000664118484668918	0.00306376151428866	0.000950888115497346	0.0114185805560352	FALSE	ordcat	59287	0.21011838432602	0.103830020385117	-0.0353492112724954	0.243311443697906	0.0710959933222107	0.116245208714443	-0.0231491136847797	0.256029500635366	0.0712733533845348	0.141790127931219	0.00356728622362324	0.280792749172988	0.0708968560142704	0.13398636178944	-0.00266841882133579	0.271045867743572	0.0698164424229389	0.142177050562315	0.0048725352669652	0.27908464903092	0.0701569742341113	0.235080047332344	0.10356306647712
Type of cancer: ICD10	40006	40006.D037	Categorical single	19	Health-related outcomes > Cancer register	100092	binary	64024/51(64075)	0.0208505520177055	-0.66731021814012	-1.27308426807234	-0.0994964674655264	0.297210880764291	0.000997738459491818	FALSE	binary	383026/283(383309)	0.00246153119108685	0.0124602945442946	0.00438051603275501	0.0206213510395074	0.004140365458272	0.00050725263339665	FALSE	binary	390139/288(390427)	0.0398907755065076	0.270885682844777	-0.358986272139247	0.918053533051934	0.323057206696153	-0.0619243344473102	-0.768591909253549	0.634575410466636	0.354372741481033	0.394634168779946	-0.214563022020096	1.02816707948826	0.314500971253595	0.126010450158086	-0.520769126119586	0.78421129973397	0.330013391435502	0.359856961047219	-0.255704993389396	0.997604566451106	0.317141029983706	-0.23783868115282	-0.944491230019171
Operative procedures - OPCS4: E42.3 Temporary tracheostomy	41272	41272.E423	Categorical multiple	240	Health-related outcomes > Hospital inpatient > Summary Operations	2005	binary	63848/227(64075)	0.0208759180087765	-0.309488752197584	-0.576018100062962	-0.0467344442829846	0.134827370069499	0.00100106425435679	FALSE	binary	382034/1275(383309)	0.484426296724358	0.00134711069400003	-0.00242794789454336	0.00512707446589263	0.00192705172696256	0.0249115006043861	FALSE	binary	389129/1298(390427)	0.109606887180198	0.245403731685844	-0.0238889056719946	0.517412514426421	0.137880546200048	-0.0882246330363992	-0.386888582416365	0.208109391369722	0.151510583108161	0.0955711798608976	-0.183720742675185	0.375909570586277	0.142535111812973	0.184098583648577	-0.0857325223514561	0.456555000746825	0.138130952132054	0.1054723413359	-0.173821995232513	0.385813245056869	0.142536375080402	0.0430722261981613	-0.231492439196271
Weighted-mean FA in tract superior thalamic radiation (left)	25511	25511	Continuous		UK Biobank Assessment Centre > Imaging > Brain MRI > Diffusion brain MRI > dMRI weighted means	135	cont	5595	0.021102167829514	0.0609249977088671	0.00912832172937632	0.112721673688358	0.0264216400163991	0.00100439004922176	FALSE	cont	33359	0.773616082660805	0.000106616411551855	-0.000619911151272723	0.000833143974376432	0.000370670688241347	0.0389807459851494	FALSE	cont	33952	0.0215443953387287	-0.0978299408971505	-0.150145836646402	-0.0455140451478992	0.0266913220697518	-0.0548765436148266	-0.107994041302381	-0.00175904592727181	0.0271002955796301	-0.0335399989109298	-0.0855031757525507	0.018423177930691	0.0265113665547248	-0.0379599274888962	-0.0895454604644196	0.0136256054866272	0.0263186944440152	-0.040113386747252	-0.0923561276775739	0.0121293541830698	0.0266539988278377	-0.0224422769692493	-0.0729312886017617
Job code at visit	20277	20277.6232	Categorical single	2	UK Biobank Assessment Centre > Verbal interview > Employment	100073	binary	41266/131(41397)	0.0212839222304542	-0.408132141998125	-0.764286451338461	-0.0603834707455402	0.179103393930369	0.00100771584408674	FALSE	binary	248591/655(249246)	0.899386511832527	0.000340376147249317	-0.0049339855937187	0.00562225222228637	0.00269207608304105	0.0450807287169746	FALSE	binary	253125/667(253792)	0.0442961541165506	-0.0661452141263323	-0.461558649885988	0.32721351973014	0.200569975358164	0.0638288960085881	-0.322597357086417	0.450254982423276	0.1965478328314	0.13281284078371	-0.242181107061629	0.510355422017741	0.191411143583872	0.0294067448829672	-0.349118629588093	0.409692270426302	0.192997622776962	0.103083044784222	-0.273653059330245	0.481980845492594	0.192194391507988	0.0416042105989539	-0.32838167161651
3mm asymmetry angle (right)	5108	5108	Integer		UK Biobank Assessment Centre > Physical measures > Eye measures > Autorefraction	100014	cont	14306	0.0213553495618557	0.038469345710674	0.00570644672935353	0.0712322446919944	0.0167146572848443	0.00101104163895171	FALSE	cont	85613	4.43632903693847e-08	-0.0012821599118904	-0.0017413364805211	-0.000822983343259699	0.000234274752129898	1.94266965981696e-05	TRUE	cont	87155	2.04317337483066e-07	-0.0012765547487758	-0.0343273367353407	0.0317742272377891	0.0168627195096591	-0.0166291755205738	-0.0500227995336331	0.0167644484924856	0.017037639695549	-0.0190090456711938	-0.0522107129825418	0.0141926216401542	0.0169397021635332	-0.0321281510904189	-0.0648109336659793	0.000554631485141392	0.0166749638659344	-0.0505376275777461	-0.0835165002381107	-0.0175587549173815	0.0168260309133548	-0.0636536006535201	-0.0957110033877207
Operative procedures - OPCS4: W24.6 Closed reduction of fracture of bone and fixation using nail or screw	41272	41272.W246	Categorical multiple	240	Health-related outcomes > Hospital inpatient > Summary Operations	2005	binary	63984/91(64075)	0.0213989515980507	0.489340527955073	0.0719006795855687	0.920553529566398	0.215680090872579	0.00101769322868166	FALSE	binary	382701/608(383309)	0.0520832988391028	-0.00541030661636008	-0.0108759513852684	4.88004722115236e-05	0.00278611267782057	0.00384432740459333	FALSE	binary	389811/616(390427)	0.0242664332326228	0.153525982827135	-0.205103308972	0.515019998634997	0.183216422030914	-0.064552837854336	-0.451210148325745	0.318828341227181	0.195840739541187	-0.349566428059697	-0.765186680711678	0.0560497678044849	0.20876723349961	-0.088627298598609	-0.466414403906381	0.287861855609331	0.191856283537085	-0.172596378672766	-0.566767643506794	0.21658834625667	0.199205256372758	0.152679736186157	-0.195332331413379
Operative procedures - main OPCS4: W24.6 Closed reduction of fracture of bone and fixation using nail or screw	41200	41200.W246	Categorical multiple	240	Health-related outcomes > Hospital inpatient > Summary Operations	2005	binary	63984/91(64075)	0.0213989515980507	0.489340527955073	0.0719006795855687	0.920553529566398	0.215680090872579	0.00101436743381668	FALSE	binary	382715/594(383309)	0.0540772552721581	-0.0054278636810404	-0.0109575631292006	9.50991879221539e-05	0.00281871264253001	0.00396520462787083	FALSE	binary	389825/602(390427)	0.0147877195077014	0.137806789532541	-0.222320702933124	0.500480773258581	0.183894328198153	-0.0851832405244482	-0.474259966659806	0.300071181557242	0.196925458623564	-0.429677059629317	-0.85670109503146	-0.0154061263386149	0.213825502096406	-0.146976800040239	-0.531286471158573	0.234580762340587	0.194786373753577	-0.172496147029718	-0.566671562741289	0.21669284035099	0.199207415939745	0.13889262994576	-0.210330104951228
Average weekly champagne plus white wine intake	1578	1578	Integer	100291	UK Biobank Assessment Centre > Touchscreen > Lifestyle and environment > Alcohol	100051	ordcat	45481	0.0214730783840678	-0.0407110149743965	-0.0754096105651806	-0.00601239565404377	0.0177044362901048	0.00102101902354663	FALSE	ordcat	270891	0.0131264269606421	0.000616516148132145	0.000129167111701019	0.00110379884695998	0.000248569684755372	0.00130806423761008	FALSE	NA	NA	NA	NA	NA	NA	NA	NA	NA	NA	NA	NA	NA	NA	NA	NA	NA	NA	NA	NA	NA	NA	NA	NA	NA
Ever addicted to illicit or recreational drugs	20456	20456	Categorical single	502	Online follow-up > Mental health > Addictions	141	binary	1038/111(1149)	0.0216909905609614	-0.478522984806893	-0.894499026247292	-0.0697172578720125	0.209932749858943	0.0010243448184116	FALSE	binary	6595/596(7191)	0.433212215703589	0.00237785785050809	-0.00356627811109958	0.00833613841153488	0.00303540029029595	0.0224529442237955	FALSE	binary	6720/607(7327)	0.0272883121083596	0.282662349273942	-0.130806689526731	0.70035667968936	0.211530545154056	0.172216567897635	-0.26373655342665	0.607759494338767	0.221732134007318	-0.10982801369514	-0.560289321593786	0.336407104749952	0.22807420377179	0.140737043038569	-0.272405096603499	0.557801156659184	0.211273475399042	-0.108204813543717	-0.562240995228563	0.340862589368356	0.229693851663091	-0.247736778040769	-0.684729846896969
Date H51 first reported (other disorders of binocular movement)	131206	131206	Date		Health-related outcomes > First occurrences > Eye and adnexa disorders	2407	binary	64029/46(64075)	0.0217305093825361	-0.699707058269442	-1.3436992553313	-0.100174408473381	0.314631518054614	0.00102767061327657	FALSE	binary	383104/205(383309)	0.000772947295340028	0.0163192899384799	0.00677307385284775	0.0260074999200263	0.00490210343993111	0.000278449317907097	FALSE	binary	390215/212(390427)	0.00336481918377967	-1.30866305901458	-2.56384069042365	-0.295132297197233	0.562729986471573	-0.244045131900473	-1.04794270903932	0.528339015578726	0.397043115136526	0.194421201132593	-0.490534116195631	0.893778508503711	0.349697012565268	-0.104638536956801	-0.844352475989061	0.628893766230455	0.371697609959914	0.141407847532955	-0.555028133430245	0.848013417442281	0.354339728188774	0.224296435969893	-0.432291919950834
Operative procedures - OPCS4: X71.4 Procurement of drugs for chemotherapy for neoplasm for regimens in Band 9	41272	41272.X714	Categorical multiple	240	Health-related outcomes > Hospital inpatient > Summary Operations	2005	binary	63766/309(64075)	0.0217642296680798	0.262684439665732	0.0382111042067145	0.489165648566678	0.114918494745439	0.00103099640814155	FALSE	binary	381624/1685(383309)	0.1773675702327	-0.00226040628359023	-0.00554459812869169	0.00102423816687951	0.00167549026701687	0.0100565532723191	FALSE	binary	388712/1715(390427)	0.160381092147829	-0.260629693124118	-0.4897020741982	-0.0339237017838489	0.116142050999443	-0.22553887295705	-0.455703170467369	0.00210810791348053	0.116659139637474	-0.214731618974037	-0.440252349854942	0.0089174715660011	0.114462228720764	-0.170805210337173	-0.390489501159392	0.0478041608618447	0.111696643909087	-0.248305024997639	-0.47685187028269	-0.022050577395656	0.115893728157389	-0.315134248030914	-0.539663436586821
Date O91 first reported (infections of breast associated with childbirth)	132298	132298	Date			2415	binary	64031/44(64075)	0.0218210360248833	-0.718614820789389	-1.38407979918083	-0.102280527111879	0.324166616343837	0.00103432220300652	FALSE	binary	383061/248(383309)	0.477882440777576	0.00309906616790307	-0.00545414397510942	0.0116864705984265	0.00436937178818363	0.0246071490243481	FALSE	binary	390172/255(390427)	0.173179751346806	0.135230024635185	-0.584712633978648	0.866741647175772	0.36632925794751	0.419293588556338	-0.257328398492971	1.12363724538688	0.34886132643531	0.271988400580815	-0.424072741896163	0.988601329923799	0.356727864207685	0.62709806753824	-0.00277153537847902	1.30137508105605	0.329740976367962	0.361317874024954	-0.315282783336768	1.06564160077743	0.348850503006088	0.374593052509744	-0.27869832127399
Operative procedures - OPCS4: L71.2 Percutaneous transluminal embolectomy of artery	41272	41272.L712	Categorical multiple	240	Health-related outcomes > Hospital inpatient > Summary Operations	2005	binary	64050/25(64075)	0.0218396440065682	0.967204484018685	0.135923515580038	1.91238480163808	0.445597184912128	0.00103764799787149	FALSE	binary	383220/89(383309)	0.275581203671731	-0.0079309640901827	-0.0222763917459213	0.00632771996073226	0.00728162702299776	0.0147901916767398	FALSE	binary	390337/90(390427)	0.0848660580264136	-0.789749830155257	-1.680751077785	0.010785629154701	0.425036123212128	-1.71871887968389	-3.17025457596638	-0.635423529978449	0.623691312607806	-1.49031021501209	-2.73221568282156	-0.504438623431522	0.552860149672283	-0.97755240217779	-1.92264410458724	-0.146384767073632	0.445543976821266	-1.25335867029897	-2.36160778177753	-0.334468700889849	0.505625996460616	-1.04442168624989	-1.98951318022211
Operative procedures - secondary OPCS4: Y11.4 Radiofrequency controlled thermal destruction of organ NOC	41210	41210.Y114	Categorical multiple	240	Health-related outcomes > Hospital inpatient > Summary Operations	2005	binary	63881/194(64075)	0.0219014307211989	-0.332314255466332	-0.621479392689257	-0.0479260989908631	0.146052593850648	0.00104097379273646	FALSE	binary	382124/1185(383309)	0.257479117209119	0.0022633118064732	-0.00165320731719622	0.00618623320864915	0.00199949827139847	0.0139116732861337	FALSE	binary	389219/1208(390427)	0.332717956239657	0.197079392009437	-0.0992498980439134	0.496079098258482	0.151579450627191	0.128198226417717	-0.177643281543268	0.434982514085417	0.155966033374039	0.323164203027653	0.0358151622128748	0.614774891406727	0.147426017223734	0.168208836387168	-0.126588744267609	0.465949386837205	0.150870562380497	0.318323552014692	0.0303517797754449	0.610448160557024	0.147714564637339	0.170690702733686	-0.118530096788356
Operative procedures - OPCS4: Y11.4 Radiofrequency controlled thermal destruction of organ NOC	41272	41272.Y114	Categorical multiple	240	Health-related outcomes > Hospital inpatient > Summary Operations	2005	binary	63881/194(64075)	0.0219014307211989	-0.332314255466332	-0.621479392689257	-0.0479260989908631	0.146052593850648	0.00104429958760144	FALSE	binary	382124/1185(383309)	0.257479117209119	0.0022633118064732	-0.00165320731719622	0.00618623320864915	0.00199949827139847	0.0139138318079779	FALSE	binary	389219/1208(390427)	0.332717956239657	0.197079392009437	-0.0992498980439134	0.496079098258482	0.151579450627191	0.128198226417717	-0.177643281543268	0.434982514085417	0.155966033374039	0.323164203027653	0.0358151622128748	0.614774891406727	0.147426017223734	0.168208836387168	-0.126588744267609	0.465949386837205	0.150870562380497	0.318323552014692	0.0303517797754449	0.610448160557024	0.147714564637339	0.170690702733686	-0.118530096788356
Median z-statistic (in group-defined amygdala activation mask) for faces-shapes contrast	25054	25054	Continuous		UK Biobank Assessment Centre > Imaging > Brain MRI > Task functional brain MRI	106	cont	4956	0.021956339722674	0.0642591601366425	0.00926692850024183	0.119251391773043	0.0280509187718039	0.00104762538246641	FALSE	cont	29400	0.726859735446259	-0.000137703415820011	-0.000910444441086161	0.000635037609446139	0.000394246636255409	0.0368114315316871	FALSE	cont	29920	0.108852620725444	-0.0712509784240087	-0.12672296779976	-0.0157789890482578	0.0283014099930668	-0.0270621114184206	-0.0832105923159679	0.0290863694791267	0.0286465511017713	-0.0560557194049347	-0.111189321698005	-0.000922117111864386	0.0281287673373576	-0.0344731609890181	-0.0893584478332766	0.0204121258552405	0.0280020785814013	-0.0211175301158502	-0.0766735306804158	0.0344384704487154	0.0283442718973433	-0.0560608287888975	-0.109876199193957
Operative procedures - secondary OPCS4: Z82.9 Joint of wrist or hand NEC	41210	41210.Z829	Categorical multiple	240	Health-related outcomes > Hospital inpatient > Summary Operations	2005	binary	63847/228(64075)	0.0220550972251162	0.305267481315775	0.0437958817790723	0.569953524852012	0.134023629175508	0.00105095117733138	FALSE	binary	381910/1399(383309)	0.191268625758498	-0.002402221138523	-0.00600496248152149	0.00120091568187337	0.00183797032010988	0.0107149024348126	FALSE	binary	389010/1417(390427)	0.202032715734066	-0.160869186864133	-0.41721190215944	0.0935773280705008	0.130126582593457	-0.0821941923147149	-0.336527932904131	0.170558054797603	0.129186531823714	0.00396309019612327	-0.240478561529933	0.248328464027518	0.124542161795773	-0.268837975324887	-0.529520762127839	-0.010735941417639	0.132155821256952	-0.195043162357725	-0.454240635647052	0.0618106814778035	0.131462803548979	0.0151680587122559	-0.221023646682806
Operative procedures - OPCS4: Z82.9 Joint of wrist or hand NEC	41272	41272.Z829	Categorical multiple	240	Health-related outcomes > Hospital inpatient > Summary Operations	2005	binary	63847/228(64075)	0.0220550972251162	0.305267481315775	0.0437958817790723	0.569953524852012	0.134023629175508	0.00105427697219635	FALSE	binary	381910/1399(383309)	0.191268625758498	-0.002402221138523	-0.00600496248152149	0.00120091568187337	0.00183797032010988	0.0107170609566569	FALSE	binary	389010/1417(390427)	0.202032715734066	-0.160869186864133	-0.41721190215944	0.0935773280705008	0.130126582593457	-0.0821941923147149	-0.336527932904131	0.170558054797603	0.129186531823714	0.00396309019612327	-0.240478561529933	0.248328464027518	0.124542161795773	-0.268837975324887	-0.529520762127839	-0.010735941417639	0.132155821256952	-0.195043162357725	-0.454240635647052	0.0618106814778035	0.131462803548979	0.0151680587122559	-0.221023646682806
Volume of Hippocampus (left hemisphere)	26562	26562	Continuous		UK Biobank Assessment Centre > Imaging > Brain MRI > T1 structural brain MRI > Freesurfer ASEG	190	cont	5961	0.0220676955871364	-0.0531860297313726	-0.098737285376259	-0.00763477408648618	0.0232361414638576	0.00105760276706133	FALSE	cont	35529	0.121620395118855	0.000498001227572084	-0.000132574507769317	0.00112857696291348	0.000321717264253869	0.00733681574857538	FALSE	cont	36160	0.518353348552989	0.0381387472142451	-0.00741670768260702	0.0836942021110972	0.0232422278228602	0.0347347943379607	-0.0113194250308012	0.0807890137067227	0.023496695647017	0.0190331953727426	-0.0260581140176943	0.0641245047631794	0.0230054224693084	0.0435722476567494	-0.00115722483552199	0.0883017201490208	0.0228208145965318	0.0541527912802381	0.0087152842716885	0.0995902982887877	0.0231820512381381	0.0249622051136057	-0.0188613359339737
Types of spreads/sauces consumed: Guacamole	20088	20088.337	Categorical multiple	78	Online follow-up > Diet by 24-hour recall > Spreads/sauces/cooking oils yesterday	100110	binary	9638/39(9677)	0.0223587567352037	-0.764276158573022	-1.4824043973296	-0.105890907114472	0.347599730187241	0.0010609285619263	FALSE	binary	57965/236(58201)	0.0296288335157463	0.00980427883364348	0.000966501782969948	0.0187252826020715	0.00452651318853963	0.00236358141944396	FALSE	binary	59049/238(59287)	0.314494454837872	0.35246338402813	-0.380528724660772	1.11717456452863	0.377670831842332	0.691004113744545	0.0100133165758992	1.42344520738957	0.356787109706224	0.371871550183111	-0.361111444480762	1.13657483213741	0.377667003461362	-0.0427706792038444	-0.85485775925086	0.769316529934146	0.408755723582594	0.379497816773995	-0.342551127248709	1.13748134127924	0.3732996915958	0.319686389955679	-0.392474124159387
Weighted-mean OD in tract corticospinal tract (left)	25685	25685	Continuous		UK Biobank Assessment Centre > Imaging > Brain MRI > Diffusion brain MRI > dMRI weighted means	135	cont	5595	0.02236799740262	-0.0589518210130058	-0.109555939684438	-0.00834770234157334	0.0258133129510693	0.00106425435679127	FALSE	cont	33358	0.682135149401531	-0.000148022548515027	-0.000856472124909062	0.000560427027879007	0.000361447390598128	0.0345536176826109	FALSE	cont	33951	0.0230353544138279	0.0900509664989389	0.0390500992416959	0.141051833756182	0.0260204007381181	0.050040246000882	-0.0017473916001567	0.101827883601921	0.0264218072383482	0.0207518055632343	-0.0299052088397212	0.0714088199661899	0.0258449686416721	0.0257625755463685	-0.0245262875579798	0.0760514386507169	0.0256571395941051	0.052562138804072	0.00163258752400629	0.103491690084138	0.0259840156645894	0.0185852971349302	-0.0306346071267219
Operative procedures - main OPCS4: G69.9 Unspecified excision of ileum	41200	41200.G699	Categorical multiple	240	Health-related outcomes > Hospital inpatient > Summary Operations	2005	binary	64040/35(64075)	0.0223820559856096	0.800880061136384	0.110997001337603	1.55460003878405	0.364217672315068	0.00106758015165625	FALSE	binary	383064/245(383309)	0.537432371418214	-0.00270397993857622	-0.0113032611464057	0.00589578682555801	0.00438410144385139	0.0275643239509584	FALSE	binary	390182/245(390427)	0.27884200278754	-0.02368646488234	-0.600937826894297	0.551225007800257	0.291917076347767	-0.400945090176233	-1.06816772561195	0.233930516137891	0.329244177953137	-0.393147282272074	-1.0447935333206	0.231549331772267	0.322851734526547	-0.216293718356958	-0.819712651600063	0.376354999240881	0.302876475450629	-0.110077718354624	-0.70403760638099	0.476191001373926	0.298925907639305	-0.18922779671783	-0.77448243446492
Area of S-oc-temp-med+Lingual (right hemisphere)	27611	27611	Continuous		UK Biobank Assessment Centre > Imaging > Brain MRI > T1 structural brain MRI > Freesurfer a2009s	197	cont	5961	0.0224075924796612	0.0542014753988634	0.00766229324037855	0.100740657557348	0.0237400924505181	0.00107090594652122	FALSE	cont	35529	0.160940461313133	-0.000462906290578128	-0.00111012722339695	0.000184314642240692	0.000330209578650491	0.00926005871179416	FALSE	cont	36160	0.321658677703474	-0.0536137154739264	-0.100374975322382	-0.00685245562547097	0.023857425134764	-0.019086005237673	-0.0663592313287433	0.0281872208533973	0.0241186284544413	-0.0201990641951577	-0.0664838930940788	0.0260857647037634	0.0236143517927018	-0.00907719441988977	-0.0549906089787239	0.0368362201389444	0.0234248575438018	-0.0349041115613098	-0.0815443015649799	0.0117360784423602	0.0237956557391701	-0.0293205249696454	-0.0743040290317883
Operative procedures - main OPCS4: K50.8 Other specified other therapeutic transluminal operations on coronary artery	41200	41200.K508	Categorical multiple	240	Health-related outcomes > Hospital inpatient > Summary Operations	2005	binary	64058/17(64075)	0.0224530405287587	1.20021638081813	0.161209678258442	2.46747815065463	0.571874388161789	0.00107423174138619	FALSE	binary	383219/90(383309)	0.406106871308131	-0.00600610949271898	-0.0202382184439131	0.00817274657511113	0.00723263507070418	0.0211081851148334	FALSE	binary	390335/92(390427)	0.506508490793961	-0.596336431093631	-1.57531590116431	0.296444300008148	0.468945107297001	-0.54325030986406	-1.52223654339195	0.349538613554718	0.46894910233909	-0.758529946164228	-1.80481157751415	0.17013727437698	0.493677679375575	-0.399969983361795	-1.28542024551721	0.440947700632328	0.433773493003388	-0.925381797138719	-2.06248203263058	0.0499809013274837	0.526359312442641	-1.0545029932541	-2.19159068601521
Operative procedures - main OPCS4: C79.4 Injection into vitreous body NEC	41200	41200.C794	Categorical multiple	240	Health-related outcomes > Hospital inpatient > Summary Operations	2005	binary	63897/178(64075)	0.022476291131015	-0.34575066865105	-0.648265747216926	-0.0485804200343017	0.152694968381065	0.00107755753625116	FALSE	binary	382331/978(383309)	0.171559456309225	0.003007973982069	-0.00130318188207042	0.00732805578010513	0.00220139654688327	0.00977594543256778	FALSE	binary	389433/994(390427)	0.00264742496972984	0.18682087418683	-0.124991999374488	0.501286064383988	0.159439483195016	-0.0279375796569995	-0.363111933438559	0.305374684387141	0.170137186112884	0.131660419953067	-0.184000443324777	0.449247403579954	0.161206907958801	0.313486039627437	0.0150107520672731	0.617069642133087	0.153295233509968	-0.201751232806982	-0.550170188557005	0.142124894405437	0.176164847359616	-0.212024580165741	-0.548654738134057
Operative procedures - secondary OPCS4: W74.3 Reconstruction of extra-articular ligament NEC	41210	41210.W743	Categorical multiple	240	Health-related outcomes > Hospital inpatient > Summary Operations	2005	binary	64058/17(64075)	0.0224843540090293	1.19993031038417	0.160942490632139	2.4671786789751	0.571866179747377	0.00108088333111614	FALSE	binary	383200/109(383309)	0.0945919073790448	-0.0110089476127629	-0.0240286499464339	0.00189639318359441	0.00660199657241693	0.00606976342600587	FALSE	binary	390316/111(390427)	0.310900831116248	0.0152696926174112	-0.763237680460411	0.793777119813354	0.392330246846979	-0.420827855006443	-1.34767870593455	0.443309878197959	0.449441798475772	-0.475968076139899	-1.40281375715878	0.388163716440269	0.449438459159251	-0.809102996335112	-1.8553062639762	0.119464959619998	0.493605708850663	-0.349965290846997	-1.23533364476435	0.490861815283029	0.433716184537483	0.0354178334485084	-0.709442913131953
Operative procedures - main OPCS4: H22.8 Other specified diagnostic endoscopic examination of colon	41200	41200.H228	Categorical multiple	240	Health-related outcomes > Hospital inpatient > Summary Operations	2005	binary	64028/47(64075)	0.0225636574627297	0.683335423904679	0.0945338388020872	1.31120109020051	0.307950468355276	0.00108420912598111	FALSE	binary	382968/341(383309)	0.329010543469634	-0.00362850618931724	-0.0109201354849612	0.00365939604088749	0.00371728057508171	0.017389051977206	FALSE	binary	390078/349(390427)	0.107644922655313	0.138708758505634	-0.344955885129104	0.627123603599632	0.246776445344082	-0.188010232773851	-0.730416169824184	0.342257419335354	0.272021163471953	-0.0546971226427544	-0.565452346651327	0.453189732321427	0.258475357461145	-0.290734360090814	-0.833127406452944	0.239519800660025	0.272014255832981	0.0836507934299587	-0.408059066536241	0.577880254124491	0.250261224200348	-0.0131799358336057	-0.500747659616744
Histology of cancer tumour	40011	40011.8990	Categorical single	38	Health-related outcomes > Cancer register	100092	binary	64045/30(64075)	0.0226467076260149	0.868767191236655	0.118486545423522	1.70159285670158	0.398497306320936	0.00108753492084608	FALSE	binary	383159/150(383309)	0.27461847197218	-0.00612096221058198	-0.0171377333480169	0.00486240534048133	0.00560532025060144	0.0147405456743222	FALSE	binary	390273/154(390427)	0.165205671539814	-0.459808097431994	-1.17774744179607	0.220163467785596	0.353018709957029	-0.408935782278008	-1.12688053140258	0.271041802478033	0.353021716769818	-0.952228083461278	-1.82919332009997	-0.175995886166833	0.415569120503244	-1.13241427313845	-2.06432449977077	-0.324701519948693	0.436521875968038	-0.454414571217859	-1.17235691625746	0.225560411748702	0.353020391392602	-0.948211089461586	-1.78105365383484
Operative procedures - OPCS4: G43.8 Other specified fibreoptic endoscopic extirpation of lesion of upper gastrointestinal tract	41272	41272.G438	Categorical multiple	240	Health-related outcomes > Hospital inpatient > Summary Operations	2005	binary	64028/47(64075)	0.0228209278063756	0.682048488509906	0.093259355555274	1.30990336763804	0.307942343734857	0.00109086071571106	FALSE	binary	382985/324(383309)	0.0547967969829572	-0.00732642322675235	-0.0148245348672685	0.000150576240657414	0.00381801894764282	0.00400621654291141	FALSE	binary	390103/324(390427)	0.407956254077908	-0.238179079232371	-0.78058736836138	0.292091077221078	0.272022025210016	-0.0331497422202765	-0.549440908627865	0.478685011888561	0.260855279758392	-0.0896017743393341	-0.60588469644001	0.422224562311984	0.260850951779012	-0.101004376304313	-0.611762303911309	0.406885240221406	0.258476442071736	0.0222146329704278	-0.478477088818236	0.522906463129878	0.254141742667349	-0.104073182728162	-0.604751284349678
Job coding	22601	22601.22163124	Categorical single	497	Online follow-up > Work environment > Employment history	130	binary	15667/17(15684)	0.0228796561853946	1.19701827071984	0.157694041318872	2.46449356971387	0.572012829395823	0.00109418651057603	FALSE	binary	94043/78(94121)	0.00145708304137339	-0.025091076893016	-0.0410374648821089	-0.00957187364460664	0.00800705722152797	0.000373424279053704	FALSE	binary	95783/80(95863)	0.0304481268890848	-0.467734403269941	-1.39494914053147	0.396822008745761	0.449663567351023	-0.52040206577837	-1.4996696360727	0.372724759416984	0.469115290439302	-0.751000047895167	-1.79754501368705	0.178000855512575	0.493838121581495	-0.396815948000638	-1.28257060676278	0.444439162002653	0.433945036642571	-0.357093439912066	-1.24285476177852	0.484168923572674	0.433948742878261	-0.386264656929962	-1.238097828001
Mean carotid IMT (intima-medial thickness) at 150 degrees	22674	22674	Continuous		UK Biobank Assessment Centre > Physical measures > Carotid ultrasound	101	cont	6468	0.0229223952587621	-0.0518965556649021	-0.0966252688751124	-0.00716784245469177	0.0228169182044431	0.001097512305441	FALSE	cont	38543	0.0852957141629024	0.000554554514380484	-7.71321655831655e-05	0.00118624119434413	0.000322284922610557	0.00560783975133828	FALSE	cont	39218	0.259895458848321	0.0025048334294581	-0.0430825470022338	0.04809221386115	0.0232585768667203	0.0205952494153509	-0.0255822400254992	0.0667727388562009	0.0235596491288086	0.0315295020365169	-0.0136505945655224	0.0767095986385562	0.0230507815916059	0.0160856107280952	-0.0288084049331237	0.0609796263893141	0.0229048237521958	-0.00158176558357094	-0.0471058670869902	0.0439423359198483	0.0232262921027497	0.0333312087260965	-0.0106078788463307
Operative procedures - main OPCS4: T42.2 Endoscopic destruction of lesion of peritoneum	41200	41200.T422	Categorical multiple	240	Health-related outcomes > Hospital inpatient > Summary Operations	2005	binary	64053/22(64075)	0.022968830418873	1.0261096389486	0.136676861687889	2.05172160739184	0.479084521903338	0.00110083810030597	FALSE	binary	383170/139(383309)	0.151411481739551	-0.00835511159255334	-0.019831937310337	0.00305876487208701	0.00583163059961249	0.00878086686237265	FALSE	binary	390285/142(390427)	0.538521673848266	-0.374711364121817	-1.17128898781157	0.385023714325523	0.392145674679053	-0.406425345874267	-1.23224429327195	0.370736739173862	0.403582681050656	-0.0350447335347695	-0.750486899709356	0.675008319213431	0.359922743333318	-0.314312750952714	-1.08605056778861	0.430422308892106	0.382357655878853	-0.466005033698967	-1.29180088932944	0.311130602831823	0.403569598466935	-0.69424893787022	-1.55497567142411
Operative procedures - secondary OPCS4: Z09.4 Ulna nerve	41210	41210.Z094	Categorical multiple	240	Health-related outcomes > Hospital inpatient > Summary Operations	2005	binary	63927/148(64075)	0.0230899477261743	0.376839865902074	0.0514990349143825	0.70846367711423	0.167218419730241	0.00110416389517095	FALSE	binary	382434/875(383309)	0.0460421795932267	-0.0046330261518626	-0.00918778997904589	-8.13846609853338e-05	0.00232260318735561	0.00339967190467968	FALSE	binary	389534/893(390427)	0.604451572375794	-0.215985349311885	-0.534945338185269	0.0991297045646994	0.161419494827099	-0.148149056242442	-0.465719485993309	0.165842330931459	0.160782609613981	-0.134266799731503	-0.445318296427403	0.174427012176144	0.157787100602999	-0.08154257386478	-0.383623580687299	0.219828407571786	0.153655141756919	-0.211997700739644	-0.530958874089244	0.10311858579537	0.161420115791241	-0.0968572389433667	-0.394063338934503
Operative procedures - OPCS4: Z09.4 Ulna nerve	41272	41272.Z094	Categorical multiple	240	Health-related outcomes > Hospital inpatient > Summary Operations	2005	binary	63927/148(64075)	0.0230899477261743	0.376839865902074	0.0514990349143825	0.70846367711423	0.167218419730241	0.00110748969003592	FALSE	binary	382434/875(383309)	0.0460421795932267	-0.0046330261518626	-0.00918778997904589	-8.13846609853338e-05	0.00232260318735561	0.00340183042652392	FALSE	binary	389534/893(390427)	0.604451572375794	-0.215985349311885	-0.534945338185269	0.0991297045646994	0.161419494827099	-0.148149056242442	-0.465719485993309	0.165842330931459	0.160782609613981	-0.134266799731503	-0.445318296427403	0.174427012176144	0.157787100602999	-0.08154257386478	-0.383623580687299	0.219828407571786	0.153655141756919	-0.211997700739644	-0.530958874089244	0.10311858579537	0.161420115791241	-0.0968572389433667	-0.394063338934503
Operative procedures - OPCS4: E63.2 Endobronchial ultrasound examination of mediastinum	41272	41272.E632	Categorical multiple	240	Health-related outcomes > Hospital inpatient > Summary Operations	2005	binary	63845/230(64075)	0.0231230267226818	0.301662666021696	0.041237667628819	0.565242640296238	0.133487252665541	0.00111081548490089	FALSE	binary	382054/1255(383309)	0.0821255955620527	-0.00337298747074565	-0.00717647553643605	0.000429797129426921	0.00194011899295068	0.00546537730961837	FALSE	binary	389148/1279(390427)	0.163340537132782	-0.292026439176096	-0.558101202049594	-0.029511235909741	0.134651461031238	-0.328104272555288	-0.601636717938599	-0.0593435307191896	0.138130592512894	-0.267819575790875	-0.531372446695574	-0.00742229503101326	0.133473217952882	-0.246106451158912	-0.504252915935375	0.00973783741868298	0.130943643260906	-0.113948798703109	-0.366664974721782	0.137312502030674	0.128399940637765	-0.21464001113085	-0.465446784865139
Job coding	22601	22601.41353425	Categorical single	497	Online follow-up > Work environment > Employment history	130	binary	15661/23(15684)	0.0233766381947319	-1.01084470830456	-2.03099856085655	-0.131602049250468	0.475254957752491	0.00111414127976586	FALSE	binary	93967/154(94121)	0.112715208852157	0.00885392007126061	-0.002080107854955	0.0199076142147009	0.00560236119205827	0.00693748920739078	FALSE	binary	95706/157(95863)	0.702224875748957	0.518196087522113	-0.473153718421722	1.59700025099702	0.516777121894088	0.688078253750179	-0.279022309316304	1.75449026899143	0.50791901130729	0.867248743399947	-0.0469463813502323	1.90605486339234	0.488351957045119	0.80494475051916	-0.109224944609964	1.84373085063058	0.488339841584969	0.910116753622562	0.00905332264013065	1.94195356418546	0.483446742021932	0.768044691583627	-0.132965201694065
Volume of VentricleChoroid (whole brain)	26522	26522	Continuous		UK Biobank Assessment Centre > Imaging > Brain MRI > T1 structural brain MRI > Freesurfer ASEG	190	cont	5961	0.0234251095796294	0.0496748985674296	0.00670311863750945	0.0926466784973497	0.0219203256478721	0.00111746707463084	FALSE	cont	35529	0.497689235200874	-0.000209336663897558	-0.000814424240764135	0.000395750912969018	0.000308713305877719	0.0255655327231912	FALSE	cont	36160	0.0929419966880735	-0.0722631413757284	-0.115969067047499	-0.0285572157039577	0.0222986047219228	-0.0554763282503497	-0.0996607688000064	-0.011291887700693	0.0225427412766699	-0.0486265450523764	-0.0918871692986602	-0.0053659208060926	0.0220714135500984	-0.0217064579578438	-0.0646199357073507	0.021207019791663	0.0218943006668165	-0.0596846406477584	-0.1032774070579	-0.0160918742376165	0.0222408712771575	-0.0270239270390811	-0.0690682537182039
PCT responsible for patient data: KIRKLEES PCT	41229	41229.5N2	Categorical multiple	239	Health-related outcomes > Hospital inpatient > Summary Administration	2001	binary	63398/677(64075)	0.0235106893551791	0.175272201390158	0.0235864133673253	0.327526180972296	0.0774999792539002	0.00112079286949581	FALSE	binary	379288/4021(383309)	0.0191398258114216	-0.00254894559683019	-0.00468124336118989	-0.000416568733118165	0.00108788445024487	0.00170523225695044	FALSE	binary	386342/4085(390427)	0.136941119645079	-0.0829271230445325	-0.233000178182851	0.0667868566212652	0.0764422796076239	-0.100249665434816	-0.253236040897328	0.0521029254206894	0.0778565275653808	-0.0504672238044921	-0.199100645138162	0.097942028569115	0.0757432326752183	-0.00780181520567008	-0.152978874551237	0.137468391148573	0.0740629910320415	-0.0979121189477016	-0.248740993399139	0.0524864517270851	0.0768091768798145	-0.184059855082944	-0.333113897555249
Operative procedures - secondary OPCS4: Z81.3 Glenohumeral joint	41210	41210.Z813	Categorical multiple	240	Health-related outcomes > Hospital inpatient > Summary Operations	2005	binary	63980/95(64075)	0.0235828297098041	-0.472163008130578	-0.895448708289054	-0.0628023984053474	0.211633643443793	0.00112411866436078	FALSE	binary	382798/511(383309)	0.187342911367377	0.00401265453649708	-0.00195021635309693	0.00999550972714323	0.00304624953004977	0.0105594888620273	FALSE	binary	389901/526(390427)	0.192482845268891	-0.167791935397655	-0.658532882654346	0.315790308510656	0.247315799960314	0.172346558271163	-0.278332890052114	0.626602008352189	0.229872269187771	0.340866400955445	-0.0844921482411882	0.776231204355363	0.218723474339608	0.210072906357788	-0.224203629338533	0.652120415068172	0.222659326481863	0.26318828462359	-0.171097459927241	0.705244693932197	0.222664304760652	0.295687382774056	-0.121945441569889
Operative procedures - OPCS4: Z81.3 Glenohumeral joint	41272	41272.Z813	Categorical multiple	240	Health-related outcomes > Hospital inpatient > Summary Operations	2005	binary	63980/95(64075)	0.0235828297098041	-0.472163008130578	-0.895448708289054	-0.0628023984053474	0.211633643443793	0.00112744445922575	FALSE	binary	382798/511(383309)	0.187342911367377	0.00401265453649708	-0.00195021635309693	0.00999550972714323	0.00304624953004977	0.0105616473838715	FALSE	binary	389901/526(390427)	0.192482845268891	-0.167791935397655	-0.658532882654346	0.315790308510656	0.247315799960314	0.172346558271163	-0.278332890052114	0.626602008352189	0.229872269187771	0.340866400955445	-0.0844921482411882	0.776231204355363	0.218723474339608	0.210072906357788	-0.224203629338533	0.652120415068172	0.222659326481863	0.26318828462359	-0.171097459927241	0.705244693932197	0.222664304760652	0.295687382774056	-0.121945441569889
Currently suffer from abdominal distension	21038	21038	Categorical single	503	Online follow-up > Digestive health	153	binary	17431/5373(22804)	0.0236543578828706	0.0726361992877963	0.00971781557508864	0.135569719777022	0.0321044647960937	0.00113077025409073	FALSE	binary	105003/32088(137091)	0.174957861288364	0.000611481696896501	-0.000272048273102042	0.00149514150241557	0.000450818531468805	0.00995294422379554	FALSE	binary	106922/32679(139601)	0.0491499738962189	-0.0739962329037264	-0.137636570355617	-0.0103803774091796	0.0324627835092128	-0.0643604783729812	-0.128721426396308	-3.8028562283693e-05	0.0328268327198447	-0.074774277640972	-0.138297793638995	-0.0112736814497203	0.0324035801931998	-0.048934033670926	-0.111529746852175	0.0136603366087337	0.0319357651530322	-0.0770889338568852	-0.140461628329256	-0.0137358224555375	0.0323274913243146	-0.0570403382421661	-0.118235696453713
Operative procedures - secondary OPCS4: H25.9 Unspecified diagnostic endoscopic examination of lower bowel using fibreoptic sigmoidoscope	41210	41210.H259	Categorical multiple	240	Health-related outcomes > Hospital inpatient > Summary Operations	2005	binary	63299/776(64075)	0.0236564770210859	0.163641377415407	0.0218759058335909	0.305863550922099	0.0724174308968694	0.0011340960489557	FALSE	binary	378687/4622(383309)	0.0353559513437884	-0.00213706674115381	-0.00412736726281726	-0.000146563009349294	0.00101548598975677	0.00272621308927646	FALSE	binary	385713/4714(390427)	0.116667076685944	-0.176978399461729	-0.32125915980968	-0.0333387887141439	0.0734194030523495	0.00082099732023149	-0.13867850055211	0.140108254430498	0.0710925047333054	-0.0141533208371863	-0.152146668072506	0.123756955652223	0.070357846048447	-0.0574769869689541	-0.195270586547826	0.0802489459657094	0.0702599348162006	-0.110555556168018	-0.252358719068508	0.030829418618883	0.0722138367473387	-0.0860054989306843	-0.222151790348096
Workplace very cold	22607	22607.1	Categorical single	493	Online follow-up > Work environment > Employment history	130	binary	8166/7458(15624)	0.0239377371654402	-0.0725837492021218	-0.135597374349021	-0.00958339294604448	0.0321460529029044	0.00113742184382067	FALSE	binary	49114/44608(93722)	0.356932291805298	0.000415586268839434	-0.000468594706808112	0.00129979759401923	0.000451123108230175	0.018731652564324	FALSE	binary	50004/45457(95461)	0.724616444372657	0.0448202236502757	-0.0187296861344903	0.108376998235904	0.032424863953681	0.0180005299924615	-0.0468604515152792	0.0828605580919669	0.0330917222903748	0.0380478955543279	-0.0255344389742916	0.101635625295072	0.0324410258779827	0.0525740105782322	-0.0101624244604391	0.115319873829253	0.0320105016068405	0.0334013366018657	-0.0299795669047781	0.0967874233042946	0.032338202790833	0.0203130085587424	-0.041020468381846
Operation code: thyroid surgery	20004	20004.1224	Categorical multiple	5	UK Biobank Assessment Centre > Verbal interview > Operations	100076	binary	63955/88(64043)	0.0239560268018019	-0.489964963922021	-0.931504605896288	-0.0640073449413361	0.220427478954455	0.00114074763868565	FALSE	binary	382428/595(383023)	0.0750282345539876	0.00502622725529431	-0.000506661276109722	0.0105787612304676	0.00282706594926732	0.00507036781212226	FALSE	binary	389531/607(390138)	0.318065990281549	0.210090552710278	-0.249903880450028	0.676909083328395	0.235388616272426	0.559506762771847	0.131810150549754	1.00235178427702	0.221198932455905	0.427362354943109	-0.00785552788819776	0.87582848026476	0.224515724820385	0.401557529120383	-0.0316647439367533	0.848531982323801	0.223635643935275	0.309227741841854	-0.139627997256647	0.767828871156223	0.230511267861894	0.44606613608937	0.0234147202646718
Why reduced smoking	6158	6158.100	Categorical multiple	100361	UK Biobank Assessment Centre > Touchscreen > Lifestyle and environment > Smoking	100058	binary	1471/628(2099)	0.0240424532697412	-0.216540403231993	-0.405169772830837	-0.0284302291246016	0.0960819388477218	0.00114407343355062	FALSE	binary	8581/3486(12067)	0.267930257140309	0.00152253312728521	-0.00117095028923859	0.00421719548741337	0.00137446557141343	0.01443403557244	FALSE	binary	8767/3562(12329)	0.238709321488294	0.0694749603763885	-0.123404484077182	0.262398866624397	0.098391580088115	-0.0636804046135662	-0.26175615938305	0.133973136804685	0.10091972253715	0.121398418559785	-0.0707697253776313	0.313708672584512	0.0980543281247946	-0.0121341968943823	-0.205216891794105	0.180876453764334	0.0984645870143562	0.0896707008258207	-0.103800515491435	0.283179011999523	0.098691541124997	0.130449702475369	-0.0564371825139785
IE1B antigen for Human Herpesvirus-6	23011	23011	Integer		Biological samples > Assay results > Blood assays > Infectious Diseases > Infectious Disease Antigens	1307	cont	1178	0.0241106012422752	-0.131074297007162	-0.245169371488474	-0.0169792225258501	0.0581528274479316	0.00114739922841559	FALSE	cont	7077	0.243634096302479	0.000952578180339649	-0.000649355415995164	0.00255451177667446	0.000817188213369864	0.0132727508202383	FALSE	cont	7225	0.148007880628193	0.117138525068123	0.00290627773326416	0.231370772402982	0.0582730470732815	0.0985790443523682	-0.0190864387267554	0.216244527431492	0.060024436132036	0.154334480575747	0.0393689607862676	0.269300000365226	0.0586471097505251	0.0413989548819167	-0.0726065795291697	0.155404489293003	0.0581573945041748	0.129242574573416	0.0133842632029355	0.245100885943897	0.059102547571632	0.0202421383274777	-0.0918695456807159
Ever depressed for a whole week	4598	4598	Categorical single	100349	UK Biobank Assessment Centre > Touchscreen > Psychosocial factors > Mental health	100060	binary	10501/12031(22532)	0.0242423337635759	-0.0608032058327562	-0.113698003072232	-0.0079144360610458	0.0269856760157729	0.00115072502328056	FALSE	binary	62004/72769(134773)	0.0327425798402303	0.000808869730426063	6.63926505420521e-05	0.0015513670168723	0.000378825235704634	0.00254273873251597	FALSE	binary	63115/74087(137202)	0.00276981960430417	0.0512767121286374	-0.00216629782741395	0.104726114846074	0.0272685778583283	0.0501353417276478	-0.00386637083480415	0.104144654545124	0.0275539301606126	0.0264355772269417	-0.027105807102591	0.0799807748802893	0.0273181102604301	0.0818469936626071	0.0290197143376627	0.134682522880563	0.0269549096513798	0.0509500214668764	-0.00238747376518954	0.104294080411632	0.0272147884792406	0.0546417581385556	0.00285353984847098
Operative procedures - OPCS4: C27.2 Dilation of nasolacrimal duct	41272	41272.C272	Categorical multiple	240	Health-related outcomes > Hospital inpatient > Summary Operations	2005	binary	64061/14(64075)	0.0242600651274699	1.32617487925499	0.162125461880892	2.81281728510194	0.651411803854847	0.00115405081814554	FALSE	binary	383248/61(383309)	0.0234531364601738	-0.0200716160746014	-0.0378819757700187	-0.00269529976104415	0.00894804977773909	0.00199015714039026	FALSE	binary	390362/65(390427)	0.166053017410686	-1.28153022929218	-2.76815274827065	-0.117512614968234	0.651398052857815	-0.943871973216312	-2.2272329491206	0.129328349276881	0.583942211810689	0.0118748781817754	-0.836289450039085	0.860039253863965	0.426491043372039	-0.640548902683043	-1.70640761295188	0.325880083396134	0.507592650593013	-0.989713925065699	-2.27307587353571	0.0834878522565004	0.583942840687799	-0.555097067960855	-1.55501933828417
Liking for goat's cheese	20667	20667	Categorical single	96	Online follow-up > Food (and other) preferences	1039	ordcat	22514	0.0243053688857781	0.0525696581020342	0.00688556939055735	0.0982702136277066	0.0233334536360379	0.00115737661301051	FALSE	ordcat	135336	0.460720023833182	-0.00024107658953297	-0.000880484720085649	0.000397681103115437	0.000326886255597117	0.0236940942842342	FALSE	ordcat	137825	0.624210819627827	-0.0191547336932699	-0.0649828309875839	0.0267540691453857	0.0236125013445031	-0.0554976045498118	-0.1019913663234	-0.00886642648162541	0.0238642331465079	-0.0292344113892394	-0.0751077214372293	0.0164551839650262	0.0235391233000285	-0.0339805151739227	-0.0792881296609005	0.0112153712653924	0.0231861312347513	-0.0203437863255092	-0.066279213535536	0.025167344255656	0.0235554073451701	-0.0328953243669804	-0.0773023986922698
Operative procedures - secondary OPCS4: E09.1 Excision of lesion of external nose	41210	41210.E091	Categorical multiple	240	Health-related outcomes > Hospital inpatient > Summary Operations	2005	binary	63978/97(64075)	0.0243501372725105	-0.464506557291557	-0.882701045423673	-0.0596285206961772	0.209224875075649	0.00116070240787548	FALSE	binary	382777/532(383309)	0.0136533783396136	0.00736847267116877	0.00151016568781861	0.0132555986740913	0.00299527122449992	0.00133828354342946	FALSE	binary	389883/544(390427)	0.333802877274144	0.0737848658402244	-0.377400974044115	0.526754413177696	0.229685021079947	0.0158547820092447	-0.449721589146586	0.479443168165374	0.235982753157651	-0.163241301209446	-0.646459970111551	0.31324064703859	0.243663207662437	0.163328616585165	-0.270639742257679	0.60347749728442	0.222112732180859	0.266610942465503	-0.162522959515134	0.703140409900236	0.219980168385489	0.243238634080334	-0.175248259120668
Average Diameter for LDL Particles	23432	23432	Continuous		Biological samples > Blood assays > NMR metabolomics	220	cont	15153	0.0244128861974734	-0.035491099021328	-0.0664033803230276	-0.00457881771962834	0.0157706017763706	0.00116402820274045	FALSE	cont	90895	0.0516682388625189	0.000429951429099432	-3.12101067901971e-06	0.000863023868877884	0.000220956444157408	0.00381194957692972	FALSE	cont	92555	0.0931452418498281	0.0312811670875112	0.000144782794916167	0.0624175513801063	0.015885994486867	0.0141279188340703	-0.0174885080638128	0.0457443457319534	0.0161309154805638	0.0277975123200893	-0.00322639983264343	0.0588214244728221	0.0158286104381288	0.0241108766572491	-0.00677969561456994	0.0550014489290682	0.015760579526345	0.0319610537346862	0.000862179541402643	0.0630599279279697	0.0158668565797399	0.0276074860019713	-0.00257824874782038
Treatment/medication code: mycophenolate	20003	20003.1140925978	Categorical multiple	4	UK Biobank Assessment Centre > Verbal interview > Medications	100075	binary	64015/28(64043)	0.0244291115756287	-0.895472680939766	-1.77666179934787	-0.111945553782839	0.418415374244886	0.00116735399760543	FALSE	binary	382856/167(383023)	0.956231875774778	0.000291588581696126	-0.0101197408118146	0.0107308334094398	0.00531278986928887	0.0478414781557589	FALSE	binary	389968/170(390138)	0.340203284076608	0.576095115624132	-0.271851971265494	1.49391741879246	0.443278299097172	0.934623720282613	0.14305943907678	1.82045135598364	0.421544918481874	0.499586776099732	-0.364507129949211	1.42639935429541	0.449432810341592	0.594395100537771	-0.239433668347612	1.50429332961848	0.437871504381234	0.505888865266988	-0.358207278887646	1.43270341348556	0.449433933385998	0.585118494339271	-0.236267006352115
Operative procedures - secondary OPCS4: Q17.8 Other specified therapeutic endoscopic operations on uterus	41210	41210.Q178	Categorical multiple	240	Health-related outcomes > Hospital inpatient > Summary Operations	2005	binary	64064/11(64075)	0.0244440688270517	1.53885391416153	0.182756645592771	3.41990155352948	0.781839493999192	0.0011706797924704	FALSE	binary	383237/72(383309)	0.043222490582684	-0.0164421313222853	-0.032675123422147	-0.000499099455133448	0.0081866299100051	0.00323130720082887	FALSE	binary	390355/72(390427)	0.289119872888897	0.112764823887996	-0.796147407424279	1.03618382995591	0.45960857294169	-0.345685737521008	-1.43886927302406	0.674517697888471	0.527170022576084	-0.1109471750482	-1.09082608957267	0.850762428685156	0.486043652127454	-1.13700945135648	-2.64283201323242	0.0726254812995104	0.666759718890661	-1.09093792530359	-2.5967658481653	0.118705151953061	0.666763414997044	-0.709726611648701	-1.89002020337954
Job coding	22601	22601.35203279	Categorical single	497	Online follow-up > Work environment > Employment history	130	binary	15656/28(15684)	0.0244708240140932	-0.895834788959884	-1.77744477907475	-0.111775157058781	0.418641080250017	0.00117400558733537	FALSE	binary	93964/157(94121)	0.498751411118262	0.00372268808198026	-0.00705241510279271	0.0145660740262393	0.00550842560607718	0.0256173372474529	FALSE	binary	95702/161(95863)	0.52204361137017	0.333185737766957	-0.571812657867548	1.28266963084327	0.464926042796301	0.410983252718226	-0.494041343799035	1.36049097254669	0.464940173555985	0.507418611375335	-0.357137059034636	1.4346333379429	0.449638792950933	0.720140105751133	-0.0906803811854303	1.61712182602878	0.429031019260855	0.697424773750017	-0.124451867024096	1.6006987344072	0.433300072560466	0.425826720744971	-0.422551914096257
Job code - historical	22617	22617.3520	Categorical single	2	Online follow-up > Work environment > Employment history	130	binary	15656/28(15684)	0.0244708240140932	-0.895834788959884	-1.77744477907475	-0.111775157058781	0.418641080250017	0.00117733138220035	FALSE	binary	93964/157(94121)	0.498751411118262	0.00372268808198026	-0.00705241510279271	0.0145660740262393	0.00550842560607718	0.0256194957692972	FALSE	binary	95702/161(95863)	0.52204361137017	0.333185737766957	-0.571812657867548	1.28266963084327	0.464926042796301	0.410983252718226	-0.494041343799035	1.36049097254669	0.464940173555985	0.507418611375335	-0.357137059034636	1.4346333379429	0.449638792950933	0.720140105751133	-0.0906803811854303	1.61712182602878	0.429031019260855	0.697424773750017	-0.124451867024096	1.6006987344072	0.433300072560466	0.425826720744971	-0.422551914096257
Date O43 first reported (placental disorders)	132232	132232	Date			2415	binary	64039/36(64075)	0.024511026063535	-0.783890892530813	-1.53529482189025	-0.0982457989204103	0.362621265570763	0.00118065717706532	FALSE	binary	383076/233(383309)	0.908983346242342	0.000514743374971037	-0.00830813489645049	0.00935717031627967	0.00450289284930753	0.0455512864790192	FALSE	binary	390187/240(390427)	0.199459792243039	0.698258398674947	-0.00624249537330076	1.4614351561734	0.370245941242983	0.725810851330741	0.0140036913953119	1.49350358678193	0.373182989862439	0.751671385053413	0.0471310388825086	1.51488573703735	0.370266317130263	0.22962337557533	-0.559491315711977	1.04398149431313	0.403791036972083	0.951540466468936	0.280202404052373	1.6940548942494	0.356849671942508	0.639847119126139	-0.0578844525715675
Treatment/medication code: pioglitazone	20003	20003.1141171646	Categorical multiple	4	UK Biobank Assessment Centre > Verbal interview > Medications	100075	binary	63915/128(64043)	0.0246080729964701	0.401294949743251	0.0510577577625272	0.759323741489384	0.180202931317304	0.00118398297193029	FALSE	binary	382220/803(383023)	0.0957804074351046	-0.00403715891143006	-0.00879008536518767	0.000713449678734009	0.00242377587387241	0.00613020203764462	FALSE	binary	389330/808(390138)	0.139434781126834	0.047401702770324	-0.269508560150845	0.364744377847061	0.161462398262475	-0.0382723206949278	-0.367721423036451	0.289193100389958	0.167205713045382	-0.142687071041975	-0.476537654709621	0.188309177065849	0.169214843769905	-0.0870619330926246	-0.411102678948424	0.236042017784139	0.164729845056652	-0.176257020223594	-0.514903031810929	0.158580115451405	0.171401955631267	-0.304495526436222	-0.64311074171059
Histology of cancer tumour	40011	40011.8041	Categorical single	38	Health-related outcomes > Cancer register	100092	binary	64005/70(64075)	0.0246095335407062	0.546679835871607	0.0691999912893694	1.04442105110058	0.247542382799971	0.00118730876679526	FALSE	binary	382919/390(383309)	0.0213019139030101	-0.00800609526586828	-0.0148415327768104	-0.00119080330535425	0.00348065147263035	0.00184985322051459	FALSE	binary	390031/396(390427)	0.0530937648149758	-0.466927969014368	-0.958010004710669	0.00573107766932693	0.244658055568263	-0.127735470828293	-0.573669801322605	0.311703161087001	0.224947333581268	-0.551493226798462	-1.05639901242529	-0.0688305950719951	0.250638998600221	-0.261464689875826	-0.711376652770113	0.180929223537199	0.226693140120841	-0.066567322661731	-0.498284168980424	0.36222747780542	0.218681726264166	-0.0302188772986026	-0.442305203661125
Operative procedures - OPCS4: L19.5 Replacement of aneurysmal segment of abdominal aorta by anastomosis of aorta to aorta NEC	41272	41272.L195	Categorical multiple	240	Health-related outcomes > Hospital inpatient > Summary Operations	2005	binary	64064/11(64075)	0.0246642753060737	1.53709920427554	0.180649224324604	3.41833402515521	0.781986361206597	0.00119396035652521	FALSE	binary	383236/73(383309)	0.136550837573192	-0.0119634868725883	-0.02789603730859	0.00378137005714927	0.00805998449818526	0.00806207908824037	FALSE	binary	390353/74(390427)	0.131462776381114	0.0316010344795916	-0.909498310253527	0.972701396775869	0.471708319308149	-0.723736385317813	-2.0300058814311	0.398707492523311	0.601167733776749	0.0180299634577577	-0.92306338657988	0.959123831984022	0.471705017385395	-1.12826810166577	-2.63426346089259	0.0816332507439431	0.666867243936787	-0.0750942812887357	-1.05529037876669	0.88694542549494	0.486209358674466	-0.210831049236807	-1.1909892150574
Operative procedures - main OPCS4: L19.5 Replacement of aneurysmal segment of abdominal aorta by anastomosis of aorta to aorta NEC	41200	41200.L195	Categorical multiple	240	Health-related outcomes > Hospital inpatient > Summary Operations	2005	binary	64064/11(64075)	0.0246642753060737	1.53709920427554	0.180649224324604	3.41833402515521	0.781986361206597	0.00119063456166024	FALSE	binary	383240/69(383309)	0.132702024186018	-0.0124296031629029	-0.0288352602757329	0.00376742852972312	0.00829411473389353	0.00788723881885685	FALSE	binary	390357/70(390427)	0.176486170914822	-0.219484700727749	-1.24888621776303	0.768368509994056	0.504242738308849	-0.723047836388864	-2.02933047109145	0.399413843520954	0.601173381527067	0.0184154501627344	-0.922696528735179	0.959528033955689	0.471712918076124	-1.12809276126803	-2.63409791988503	0.0818236142650274	0.666870858125867	-0.0744875647711581	-1.0547015975404	0.887570886003028	0.486217026969015	-0.210622672334839	-1.19079739991338
Operative procedures - secondary OPCS4: Y49.3 Thoracotomy approach NEC	41210	41210.Y493	Categorical multiple	240	Health-related outcomes > Hospital inpatient > Summary Operations	2005	binary	64032/43(64075)	0.02470907535352	-0.708239588758241	-1.37585274308783	-0.0883875363814412	0.325542293760992	0.00119728615139018	FALSE	binary	383036/273(383309)	0.0220506445835015	0.00956058548350523	0.0013724150134843	0.0178172999175965	0.00419217167635068	0.00189518217924365	FALSE	binary	390154/273(390427)	0.184267834656772	0.271789501847951	-0.423760969435999	0.987919299315799	0.356442269983732	0.524383799959726	-0.135524199458329	1.21792313395503	0.341985768916989	0.208197043014504	-0.498659823031741	0.931401498255861	0.360995333736109	0.729645444369788	0.114075809902936	1.39445252788466	0.323773489290758	0.478294116848503	-0.181609575088908	1.17182958463802	0.341983411286642	0.0930347794476432	-0.613812739613402
Operative procedures - OPCS4: Y49.3 Thoracotomy approach NEC	41272	41272.Y493	Categorical multiple	240	Health-related outcomes > Hospital inpatient > Summary Operations	2005	binary	64032/43(64075)	0.02470907535352	-0.708239588758241	-1.37585274308783	-0.0883875363814412	0.325542293760992	0.00120061194625516	FALSE	binary	383036/273(383309)	0.0220506445835015	0.00956058548350523	0.0013724150134843	0.0178172999175965	0.00419217167635068	0.0018973407010879	FALSE	binary	390154/273(390427)	0.184267834656772	0.271789501847951	-0.423760969435999	0.987919299315799	0.356442269983732	0.524383799959726	-0.135524199458329	1.21792313395503	0.341985768916989	0.208197043014504	-0.498659823031741	0.931401498255861	0.360995333736109	0.729645444369788	0.114075809902936	1.39445252788466	0.323773489290758	0.478294116848503	-0.181609575088908	1.17182958463802	0.341983411286642	0.0930347794476432	-0.613812739613402
Area of G-front-inf-Orbital (left hemisphere)	27341	27341	Continuous		UK Biobank Assessment Centre > Imaging > Brain MRI > T1 structural brain MRI > Freesurfer a2009s	197	cont	5961	0.0247379809290769	0.0566734107093655	0.00718968786073161	0.106157133557999	0.0252421314844316	0.00120393774112013	FALSE	cont	35529	0.245750924488045	-0.000409356494158944	-0.00110063485955359	0.000281921871235706	0.000352687507761848	0.0133612502158522	FALSE	cont	36160	0.264630752577698	-0.0582210764094558	-0.108141118939733	-0.00830103387917826	0.025469024599637	-0.00745857023627439	-0.0579251629811575	0.0430080225086087	0.0257478725363607	-0.025647644062633	-0.0750590721257089	0.023763784000443	0.025209531343616	-0.0214797307415657	-0.0704946549526587	0.0275351934695272	0.025007236516766	-0.0247847564127006	-0.0745755506759211	0.0250060378505198	0.0254030826026697	-0.0418479270522528	-0.0898701241277932
Qualifications	6138	6138.100	Categorical multiple	100305	UK Biobank Assessment Centre > Touchscreen > Sociodemographics > Education	100063	binary	51650/11291(62941)	0.024755684821126	-0.0485735921849249	-0.090987603375251	-0.00617027388834629	0.0216370560999406	0.0012072635359851	FALSE	binary	310778/66044(376822)	0.563907400145708	0.000176640999394033	-0.000423311104877955	0.000776643025149618	0.000306115163738529	0.0288227421861509	FALSE	binary	316461/67333(383794)	5.37719163357235e-05	0.00744995351839417	-0.0356269183810217	0.0505243992939625	0.0219773778676313	0.0145472374100815	-0.0290235112603928	0.0581081394220275	0.0222274546079328	0.0334507804811331	-0.00937807144936743	0.0762822347457844	0.0218521273697873	-0.00364404588931469	-0.046214455288583	0.0389312927350396	0.0217208627465059	-0.0455082160472784	-0.0889389887461066	-0.00208815666778262	0.0221558122396259	-0.033033920232064	-0.0750740219658265
Operative procedures - OPCS4: H07.9 Unspecified other excision of right hemicolon	41272	41272.H079	Categorical multiple	240	Health-related outcomes > Hospital inpatient > Summary Operations	2005	binary	64055/20(64075)	0.0247714595064419	-1.07937501450094	-2.20277246388673	-0.131011146413269	0.516430252163238	0.00121058933085007	FALSE	binary	383194/115(383309)	0.0350836471927803	0.0136069798121531	0.000947122490391204	0.0264836532257428	0.00650363662695206	0.00270246934898981	FALSE	binary	390308/119(390427)	0.0720877809208943	0.0200201936844986	-1.25981503823203	1.29985547033955	0.632471780404328	0.540686616523911	-0.557177523562174	1.73758273819987	0.570130239124895	0.349796452161685	-0.792314854770672	1.56744903056786	0.58557707411667	0.554680248094919	-0.508295128932704	1.73490707076501	0.55781279622236	1.12434162717491	0.175994383056319	2.24772741463628	0.516446059724731	1.18137769876447	0.262538268519368
Treatment/medication code: budesonide+formoterol	20003	20003.1141195232	Categorical multiple	4	UK Biobank Assessment Centre > Verbal interview > Medications	100075	binary	64000/43(64043)	0.0247997791247986	-0.707786660831914	-1.37538761125598	-0.0879491404905258	0.325542253609383	0.00121391512571505	FALSE	binary	382757/266(383023)	0.580419160839566	0.00232867847204262	-0.00592312595197069	0.0106093602714374	0.00421450712451882	0.0296343463995856	FALSE	binary	389868/270(390138)	0.362819177607197	0.675681809692074	0.0464011375919698	1.34944334340037	0.329440022376855	0.64917889873442	0.0090278376501947	1.32999631002934	0.333909391610561	0.31779001687329	-0.367520396312833	1.0274638997854	0.352312101975952	0.160161152504807	-0.546662126459568	0.883333516914761	0.360988353058591	0.475337544787693	-0.184534487766224	1.16884429513345	0.341977491196409	0.692488340140068	0.0809767118391619
Operative procedures - secondary OPCS4: F39.1 Reconstruction of mouth using flap NEC	41210	41210.F391	Categorical multiple	240	Health-related outcomes > Hospital inpatient > Summary Operations	2005	binary	64055/20(64075)	0.024812844260211	-1.07909906495438	-2.20250807295596	-0.130718628517133	0.516417719124836	0.00121724092058002	FALSE	binary	383166/143(383309)	0.502555573864741	0.00385384687650312	-0.00740195459954128	0.0151798071286841	0.00575316815966308	0.025779226385771	FALSE	binary	390282/145(390427)	0.377156200184108	0.712360365313869	-0.322407758996236	1.87890149911243	0.547775112558489	1.10096189176136	0.140087627248109	2.23071783071236	0.521045210930306	1.29522750409713	0.37639340882518	2.40343781048803	0.505581363141639	0.65972106808695	-0.375042158843446	1.82625830593513	0.547772705649763	0.979818403225484	0.00456481542339933	2.1168380505338	0.526290671318523	0.685178914469121	-0.326297504515878
Operative procedures - secondary OPCS4: O20.1 Endovascular placement of one branched stent graft	41210	41210.O201	Categorical multiple	240	Health-related outcomes > Hospital inpatient > Summary Operations	2005	binary	64064/11(64075)	0.0249170458733753	1.53451817248975	0.178168956355496	3.41569945925909	0.781944368688338	0.00122056671544499	FALSE	binary	383232/77(383309)	0.316247759135455	-0.00783279387661346	-0.0232528034683928	0.00748945646490943	0.00782332266011801	0.0167738732515973	FALSE	binary	390349/78(390427)	0.0125586398428787	-0.561213575158052	-1.74161531089411	0.501977124473826	0.557949433567836	-0.036461704215254	-1.01648254957946	0.92539571766988	0.486121901073864	-0.572142932283938	-1.75254186945009	0.491044089077635	0.557947683614165	-0.282003671980796	-1.31120500345195	0.705631622377647	0.504141241207406	-0.369007312785962	-1.46230218675094	0.651324481845184	0.527235216248573	0.106065262419883	-0.776490368896167
Operative procedures - OPCS4: O20.1 Endovascular placement of one branched stent graft	41272	41272.O201	Categorical multiple	240	Health-related outcomes > Hospital inpatient > Summary Operations	2005	binary	64064/11(64075)	0.0249170458733753	1.53451817248975	0.178168956355496	3.41569945925909	0.781944368688338	0.00122389251030996	FALSE	binary	383232/77(383309)	0.316247759135455	-0.00783279387661346	-0.0232528034683928	0.00748945646490943	0.00782332266011801	0.0167760317734415	FALSE	binary	390349/78(390427)	0.0125586398428787	-0.561213575158052	-1.74161531089411	0.501977124473826	0.557949433567836	-0.036461704215254	-1.01648254957946	0.92539571766988	0.486121901073864	-0.572142932283938	-1.75254186945009	0.491044089077635	0.557947683614165	-0.282003671980796	-1.31120500345195	0.705631622377647	0.504141241207406	-0.369007312785962	-1.46230218675094	0.651324481845184	0.527235216248573	0.106065262419883	-0.776490368896167
Operative procedures - main OPCS4: W70.2 Open excision of semilunar cartilage NEC	41200	41200.W702	Categorical multiple	240	Health-related outcomes > Hospital inpatient > Summary Operations	2005	binary	64061/14(64075)	0.024931587919936	1.32034133525136	0.156325923403733	2.80696248142806	0.651397178595948	0.00122721830517494	FALSE	binary	383252/57(383309)	0.0945404255931933	-0.0152554817278299	-0.0334623895230684	0.00262027162920311	0.00917420587600889	0.00606760490416163	FALSE	binary	390368/59(390427)	0.373386111790329	-0.589214649472485	-1.65507450019244	0.377215759802911	0.5075933507962	-0.941401907693911	-2.224758509319	0.131792265101599	0.583939396480366	-0.996912167161033	-2.2802666676526	0.0762789964906389	0.583938009454799	-1.73903196591531	-3.6052016088074	-0.424067318589139	0.768732312535241	-0.584921536472872	-1.65078409961777	0.381512209628678	0.507594976522678	-0.559169724548115	-1.55907980432693
Operative procedures - OPCS4: U12.4 Ultrasound of bladder	41272	41272.U124	Categorical multiple	240	Health-related outcomes > Hospital inpatient > Summary Operations	2005	binary	64055/20(64075)	0.0249401714596448	-1.07821204136819	-2.20163213869746	-0.129816001392093	0.516426102433308	0.00123054410003991	FALSE	binary	383167/142(383309)	0.272357508862845	0.00633831654818374	-0.00496831854904815	0.0177422837342951	0.00578585470608978	0.0146304610602659	FALSE	binary	390282/145(390427)	0.537801750392192	0.897598278150541	-0.0943772616130501	2.04301324114203	0.532345718908773	1.0300734935685	0.0547626983703159	2.16713533617537	0.52629342055292	1.04469685621314	0.0837734371128819	2.1744883324907	0.521043807172522	0.437648670017035	-0.660246545875796	1.63457108414414	0.57013363234106	0.984333731735478	0.00902586534535614	2.12139343593229	0.52629203336622	0.689146400026528	-0.322377311065652
Operative procedures - OPCS4: B28.7 Wire guided excision of lesion of breast	41272	41272.B287	Categorical multiple	240	Health-related outcomes > Hospital inpatient > Summary Operations	2005	binary	63974/101(64075)	0.0250688298254889	0.451252200490544	0.0560896035054879	0.857463192830158	0.203751229481897	0.00123386989490488	FALSE	binary	382789/520(383309)	0.081658029012561	-0.00524895508472253	-0.0111650040637817	0.000659719247452394	0.00301546699484694	0.00545026765670869	FALSE	binary	389893/534(390427)	0.649693747472998	-0.387234889601148	-0.790069618425879	0.0053343168659219	0.202243951542422	-0.266677384804597	-0.660231302746424	0.118748349280074	0.198097133902714	-0.344366539791307	-0.740876479261998	0.0433354760215457	0.199418320858258	-0.365359960859134	-0.758885596928992	0.0200362654019426	0.198082258484033	-0.338434318964896	-0.734947505030282	0.0492711202381283	0.199420037556435	-0.376676949125499	-0.76193985711102
: liver/hepatocellular cancer	20001	20001.1024	Categorical multiple	3	UK Biobank Assessment Centre > Verbal interview > Medical conditions	100074	binary	64023/20(64043)	0.0251119001563343	-1.07690549576749	-2.20026891305784	-0.128589686910178	0.516448770442227	0.00123719568976986	FALSE	binary	382879/144(383023)	0.126674438318966	0.00877389303715931	-0.00247756568123333	0.0201468626210961	0.00576404362996628	0.00756777758590917	FALSE	binary	389994/144(390138)	0.0200534037795315	0.896341928628634	-0.0955951520854576	2.04172794620279	0.532345110127088	0.659914781663646	-0.403076848474304	1.84015484827886	0.557827007340608	0.0136647174097011	-1.26617508718963	1.29350453957617	0.632481925474164	0.842718795370843	-0.149212892143758	1.98810071542955	0.53234255176296	1.36230158760415	0.451272079890353	2.46646356082564	0.502684092905677	1.23508052612015	0.324060936335076
Operative procedures - secondary OPCS4: N11.2 Plication of hydrocele sac	41210	41210.N112	Categorical multiple	240	Health-related outcomes > Hospital inpatient > Summary Operations	2005	binary	64061/14(64075)	0.0251251483434047	1.31884400727465	0.154700145469898	2.80554495966738	0.651453800284542	0.00124052148463483	FALSE	binary	383264/45(383309)	0.0423166489479362	-0.0209455715016183	-0.041785681090892	-0.000721914016176884	0.0104307974535904	0.00318381972025557	FALSE	binary	390381/46(390427)	0.0144571576837493	-0.990615767612655	-2.27407221265527	0.0827192934881437	0.584003880212097	-0.935841250455487	-2.21930187407379	0.137499660731858	0.58400658311014	-0.771248312059691	-1.92645437212991	0.240377579292494	0.539500464121017	-17.3893366100991	-344.669605265863	33.3650926263225	1074.13891855592	-1.67716169801255	-3.54339978773627	-0.362061975311725	0.768806482679209	-1.80715363368482	-3.6733828729911
Treatment/medication code: proctosedyl ointment	20003	20003.1140881446	Categorical multiple	4	UK Biobank Assessment Centre > Verbal interview > Medications	100075	binary	64010/33(64043)	0.0252202747981332	-0.813393781679552	-1.60170806190921	-0.0984403427180954	0.378896622761926	0.0012438472794998	FALSE	binary	382875/148(383023)	0.373741482692157	0.00502800598090458	-0.00604056591837702	0.0161762114036898	0.00566041973480608	0.0195691590398895	FALSE	binary	389987/151(390138)	0.338143509055154	0.425811089563814	-0.3637320868254	1.2587034672119	0.40834657917107	-0.285699741121814	-1.29887314237609	0.671394912258747	0.49288756323122	0.275776852655731	-0.54560836053105	1.12721076093873	0.420716654682276	0.229230470503109	-0.592150622839098	1.08066054252075	0.420714528477925	0.025931376964833	-0.864916468151116	0.916779347128993	0.447304570954849	0.0818520849959252	-0.759113226361342
Operative procedures - secondary OPCS4: S47.1 Drainage of lesion of skin of head or neck	41210	41210.S471	Categorical multiple	240	Health-related outcomes > Hospital inpatient > Summary Operations	2005	binary	64055/20(64075)	0.0252295427505762	-1.07607497889664	-2.19943660085947	-0.127761603979153	0.516449260025514	0.00124717307436477	FALSE	binary	383183/126(383309)	0.900358731288302	-0.00076575951071233	-0.0127576257325277	0.0112503365370881	0.00611425903481888	0.0451325332412364	FALSE	binary	390300/127(390427)	0.145403091120705	1.11260399730863	0.164293680417088	2.2359634075779	0.516447956929989	0.856147463681582	-0.155311727280095	2.01122461194149	0.539408992769674	1.2378417550649	0.310319083495625	2.35053837333485	0.508797857123422	0.434991689870454	-0.662836868401954	1.63185761415351	0.5701307336637	0.805416217747847	-0.206041585617086	1.96049228939907	0.53940832719251	0.224435332444862	-0.917647452485061
Date H06 first reported (disorders of lachrymal system and orbit in diseases classified elsewhere)	131140	131140	Date		Health-related outcomes > First occurrences > Eye and adnexa disorders	2407	binary	64055/20(64075)	0.0252689643924166	-1.07584808330257	-2.19924074237487	-0.127491379895549	0.516454688428674	0.00125049886922975	FALSE	binary	383151/158(383309)	0.0390304612487975	0.0113509545534395	0.000569327677556528	0.0222674846246992	0.00552869867743207	0.00296580901398722	FALSE	binary	390267/160(390427)	0.226281467467785	0.483071812410611	-0.614786655828163	1.67996303155537	0.570136622598351	0.757412367209275	-0.27736215678642	1.92395850233136	0.547775362508499	1.17302504907848	0.235705431460171	2.29076686697224	0.512401933451122	0.839351024403285	-0.152570349253305	1.98472515220714	0.532341077121809	1.04501260863314	0.0841371690898289	2.17476932013968	0.521042805209102	1.2228535288098	0.311844200603105
Operative procedures - main OPCS4: X36.8 Other specified blood withdrawal	41200	41200.X368	Categorical multiple	240	Health-related outcomes > Hospital inpatient > Summary Operations	2005	binary	63860/215(64075)	0.0254579585475768	-0.307441194070465	-0.58126144042573	-0.0376050203336644	0.138468954694085	0.00125382466409472	FALSE	binary	382071/1238(383309)	0.0291257747147386	0.00427020255291734	0.000433799363207101	0.00811518213625234	0.00195918263390474	0.00233120359178035	FALSE	binary	389164/1263(390427)	0.0627616411985162	0.0490404369745146	-0.241479344462271	0.340019555465962	0.148074220346769	0.132983974540172	-0.155088297638335	0.421946028906466	0.146942966207675	0.0773327142324044	-0.210727149310942	0.366282406065588	0.146935658709132	0.15725488097011	-0.121549514495097	0.43854033420269	0.142641680088917	0.183875602110603	-0.0968943489188523	0.466793983343868	0.143555675973528	0.0367345927564292	-0.245366938797766
Treatment speciality of consultant (recoded): Clinical immunology	41246	41246.1230	Categorical multiple	269	Health-related outcomes > Hospital inpatient > Summary Administration	2001	binary	61123/11(61134)	0.0258590031212529	1.52506733699895	0.169111064045581	3.40604075209563	0.781771746832681	0.00125715045895969	FALSE	binary	365481/82(365563)	0.714065869081249	-0.00277706684590746	-0.0176653671118907	0.0121108313443451	0.00757868636083883	0.0362113624589881	FALSE	binary	372299/82(372381)	0.131566174001912	-0.389496738170298	-1.48258173676325	0.630593859296854	0.527112890503498	-0.0499696185882299	-1.02974278941933	0.911630217246403	0.4859857682999	-0.798474124248687	-2.10443686663789	0.323556627911922	0.600982945243297	-0.285418342820545	-1.31440302535531	0.701982024533426	0.50401923833722	-1.07853066745314	-2.58429485206134	0.131014949856439	0.666719595167167	-0.919269727945123	-2.22523239658807
Operative procedures - main OPCS4: C12.8 Other specified extirpation of lesion of eyelid	41200	41200.C128	Categorical multiple	240	Health-related outcomes > Hospital inpatient > Summary Operations	2005	binary	64064/11(64075)	0.0258895675311525	1.52481503115118	0.16882855762448	3.4058049481351	0.781762656583497	0.00126047625382466	FALSE	binary	383247/62(383309)	0.153031019079605	-0.0124800322510676	-0.0298275770801844	0.00463076085921506	0.00876369281266143	0.00886073217060957	FALSE	binary	390365/62(390427)	0.22545308777313	-0.792124514410152	-2.09809740977856	0.329919986672064	0.600989151707519	-0.336152718713174	-1.42925206003317	0.683954401161999	0.527121057493588	-0.798474322825146	-2.10444516343741	0.323567367338223	0.600987837184036	-0.439338337583704	-1.53242929214949	0.580759134499923	0.527116160072288	-0.56424369374833	-1.74447303535101	0.498735069177407	0.557844722752696	-1.60617529787935	-3.48715654952395
Maximum carotid IMT (intima-medial thickness) at 150 degrees	22675	22675	Continuous		UK Biobank Assessment Centre > Physical measures > Carotid ultrasound	101	cont	6468	0.0258905851826004	-0.0513074639994073	-0.0964592802273441	-0.0061556477714706	0.0230327506363341	0.00126380204868964	FALSE	cont	38543	0.0523698608164366	0.000632197801694281	-6.51674837504361e-06	0.0012709123517636	0.000325870523898295	0.00385727853565878	FALSE	cont	39218	0.221351610492237	0.00419581814177865	-0.0418984023042989	0.0502900385878562	0.0235171654787899	0.0250173216317028	-0.0216735686492672	0.0717082119126728	0.0238215850591097	0.0331096441503068	-0.0125727642887997	0.0787920525894134	0.0233070599380004	0.0297462034069865	-0.0156469434464197	0.0751393502603926	0.0231594793408726	-0.00552614404746429	-0.0515563820308128	0.0405040939358842	0.0234845217731543	0.0440697736619172	-0.000357828222287089
	93	93	Integer		UK Biobank Assessment Centre > Physical measures > Blood pressure	100011	cont	3745	0.0259210703863169	0.0679676353575027	0.00812891629095615	0.127806354424049	0.0305206419103358	0.00126712784355461	FALSE	cont	22367	0.00280774719217958	-0.0012809584683207	-0.00212122301124361	-0.000440693925397788	0.00042869107366333	0.000546106026592989	FALSE	cont	22782	0.179444764695001	0.0101453997351018	-0.0499650469972031	0.0702558464674068	0.030667528429555	-0.0248259234189329	-0.0862011007022087	0.0365492538643429	0.0313127766723498	0.000973590962224639	-0.0591237224777793	0.0610709044022286	0.0306608280033079	-0.00681152233142204	-0.0659910316424315	0.0523679869795875	0.0301925768797711	-0.0581853948197893	-0.118672366272686	0.00230157663310741	0.0308596261962644	-0.0179018467667456	-0.0763899372688032
Hot chocolate intake	100550	100550	Categorical single	100006	Online follow-up > Diet by 24-hour recall > Hot/cold beverages yesterday	100104	ordcat	9677	0.0259498470996704	-0.220908155469551	-0.416842580384648	-0.0264253974400884	0.0995287787657224	0.00127045363841958	FALSE	ordcat	58188	0.974859571578098	9.76832590053843e-05	-0.00268153285972936	0.00283319339532237	0.00140628205379936	0.0487437402866517	FALSE	ordcat	59274	0.380116142067053	0.135404003891248	-0.0658337074167416	0.337408203333742	0.102863879943466	0.0833055720885101	-0.121264225531237	0.288180160195288	0.10441479014665	0.132164111242649	-0.069515036488067	0.334410413570114	0.103102225500042	0.124930351679669	-0.0737140408411997	0.32447340260851	0.101626166096262	0.106405385870525	-0.0943352225841935	0.307906022501639	0.102601175334259	0.094964082386765	-0.101077225850948
Volume of grey matter in Hippocampus (left)	25886	25886	Continuous		UK Biobank Assessment Centre > Imaging > Brain MRI > T1 structural brain MRI > Regional grey matter volumes (FAST)	1101	cont	5926	0.0261141955814875	-0.0526756217956639	-0.0991023687952006	-0.00624887479612715	0.0236827097302004	0.00127377943328456	FALSE	cont	35309	0.00716919726190632	0.000885737949150068	0.000240085177556819	0.00153139072074332	0.000329409439011554	0.000949749611466068	FALSE	cont	35931	0.488797242055018	0.00393823033937607	-0.0426347853479732	0.0505112460267253	0.0237613785735332	0.00870267830572293	-0.0385222919817803	0.0559276485932261	0.0240940033743623	0.0189882688596278	-0.0271569207365186	0.0651334584557741	0.0235431033004663	0.0280947818728046	-0.0176964893909378	0.0738860531365471	0.0233625354897662	0.00373225248502569	-0.0427906892159712	0.0502551941860226	0.0237358310128085	-0.00039783633667006	-0.0452930191456513
Job code at visit	20277	20277.1111	Categorical single	2	UK Biobank Assessment Centre > Verbal interview > Employment	100073	binary	41298/99(41397)	0.0262393668151499	-0.453736417801628	-0.867048323633696	-0.0531705261942279	0.206905245073495	0.00127710522814953	FALSE	binary	248606/640(249246)	0.262521219328669	0.00305178606586846	-0.00228463302550924	0.00840224661323728	0.00272506388328214	0.0141512692108444	FALSE	binary	253142/650(253792)	0.0991939290745404	0.159412353001616	-0.274480192533373	0.597919465102793	0.221681711689459	0.378762137957758	-0.0369859004681708	0.803615406505821	0.213656957825202	0.142112067623991	-0.294481739022128	0.582641018119738	0.222872869878756	0.480460893410169	0.0840931892380771	0.890560809469611	0.205031749763281	0.600346476356145	0.210189056229246	1.00568631679774	0.202257515297371	0.472213124207343	0.0820862370496628
Average acceleration 02:00 - 02:59	90029	90029	Continuous		Additional exposures > Physical activity measurement > Acceleration averages	1009	cont	13814	0.0264779357689097	-0.037739171146194	-0.071075679107541	-0.00440266318484695	0.0170072442560995	0.0012804310230145	FALSE	cont	81718	0.0722065003914101	0.000431511840829137	-3.89331375356181e-05	0.000901956819193891	0.000240023803370233	0.00492574684855811	FALSE	cont	83289	0.459622055681718	0.0136596889836368	-0.020135287912164	0.0474546658794377	0.0172424013745587	0.033280871205301	-0.00105033338010353	0.0676120757907056	0.0175159879812549	-0.00338462003412291	-0.0372614780700701	0.0304922380018243	0.0172841776269219	0.0194809721179298	-0.0137525175508149	0.0527144617866745	0.0169559271992562	0.0168586268885447	-0.0169852435098801	0.0507024972869695	0.017267347134973	0.0206804347311292	-0.0118730156909896
Job code at visit	20277	20277.4216	Categorical single	2	UK Biobank Assessment Centre > Verbal interview > Employment	100073	binary	40997/400(41397)	0.026498448474824	-0.22497561944679	-0.425296722538997	-0.0261902757704386	0.101734392167618	0.00128375681787947	FALSE	binary	246855/2391(249246)	0.573217531529735	0.000801051947885791	-0.00198545835191307	0.00358980887547995	0.00142217634050158	0.0293192022103264	FALSE	binary	251353/2439(253792)	0.0332482749616139	0.178007569751897	-0.0245162431661388	0.38160323309042	0.103519340841922	0.19254477302699	-0.0114832114126083	0.397462553899572	0.104238700986381	0.136407046197235	-0.0675642841846369	0.341268576144807	0.104209827586289	0.0340257990808993	-0.172779899936656	0.241359339898113	0.105559980521639	0.0954680270589392	-0.109764253778179	0.301430728140399	0.10481088291873	-0.102718883997457	-0.311730568169404
Operative procedures - main OPCS4: W03.1 Excision of heads of multiple lesser metatarsals	41200	41200.W031	Categorical multiple	240	Health-related outcomes > Hospital inpatient > Summary Operations	2005	binary	64053/22(64075)	0.0265222523991839	1.00131806058908	0.112502350989051	2.02646425216112	0.47878934393332	0.00128708261274445	FALSE	binary	383221/88(383309)	0.0828692076597759	-0.0127180954584816	-0.0272593488062859	0.00165194238354165	0.00735882215919709	0.00549127957174927	FALSE	binary	390339/88(390427)	0.0900207067191352	-0.557048865558826	-1.41723078685214	0.239881269372283	0.416773758569316	-1.60681542640531	-3.06540758607862	-0.507571096870289	0.629225052237799	-0.969145750636175	-1.99430527663894	-0.080312727985562	0.478805992212882	-0.727381523171549	-1.63029101796466	0.0940555750271544	0.433112182886758	-0.804206667052862	-1.76052269890987	0.047167622699114	0.453264016415157	-0.793974664630178	-1.69689290477403
Age at cancer diagnosis	40008	40008	Continuous		Health-related outcomes > Cancer register	100092	cont	14783	0.0265531377679269	0.0277619885629468	0.00322674050083713	0.0522972366250564	0.0125171885199778	0.00129040840760942	FALSE	cont	87839	0.482001518675115	-0.000123573619828914	-0.000468066332642963	0.000220919092985135	0.000175762395854776	0.024812208599551	FALSE	cont	89545	0.209289200468526	-0.0203390879481638	-0.0451379166056906	0.00445974070936292	0.0126525250459699	-0.0236486992752833	-0.0488327559804106	0.00153535742984409	0.0128490709227122	-0.029522575238968	-0.0543264441986333	-0.00471870627930266	0.0126550966411822	-0.0300561798609316	-0.0544711593226182	-0.005641200399245	0.0124566826684401	-0.0141691166204753	-0.0389392276950153	0.0106009944540646	0.0126378731467605	-0.0221817245540321	-0.0461915784379932
Operative procedures - OPCS4: C43.2 Biopsy of lesion of conjunctiva	41272	41272.C432	Categorical multiple	240	Health-related outcomes > Hospital inpatient > Summary Operations	2005	binary	64053/22(64075)	0.0265698996290654	1.00101587188302	0.112199028621934	2.02616303966725	0.478786058706824	0.00129373420247439	FALSE	binary	383131/178(383309)	0.162845523118599	-0.00717995380059086	-0.0173007310852771	0.00290367163041607	0.00514881322447344	0.00937446036953894	FALSE	binary	390244/183(390427)	0.0285204613778082	-0.1880434181181	-0.937695188417336	0.542887440654304	0.373498830839463	0.0704571574552552	-0.629695229400706	0.770609634427398	0.353667005792836	0.131001100632252	-0.544559499401913	0.815559306224244	0.343705095995536	0.0272279538206828	-0.659962065900146	0.719183068630099	0.34842419521795	0.248170795689019	-0.407337576750252	0.919865549268614	0.335528491169542	0.122316433369631	-0.533181512232031
Volume of ventricular cerebrospinal fluid	25004	25004	Continuous		UK Biobank Assessment Centre > Imaging > Brain MRI > T1 structural brain MRI	110	cont	5927	0.0266913563752255	0.0474042712488549	0.0054630777961929	0.089345464701517	0.0213945884377667	0.00129705999733936	FALSE	cont	35314	0.45342818329413	-0.000225575681883796	-0.00081534702792051	0.000364195664152919	0.000300898962621655	0.0233530478328441	FALSE	cont	35936	0.124033921399528	-0.0712510087484012	-0.11378269250591	-0.028719324990892	0.0216995062260266	-0.0455134290822523	-0.088640586485836	-0.00238627167866864	0.0220033146565627	-0.0414011704642746	-0.0835384715067481	0.000736130578198928	0.0214982936375679	-0.0211189230985382	-0.0629365359124744	0.020698689715398	0.0213351898971873	-0.0574991941556882	-0.0999851638729455	-0.0150132244384308	0.0216761830934011	-0.0245600774531262	-0.0655534225602683
Mean FA in posterior thalamic radiation on FA skeleton (right)	25084	25084	Continuous		UK Biobank Assessment Centre > Imaging > Brain MRI > Diffusion brain MRI > dMRI skeleton	134	cont	5595	0.0266963609949529	0.0550458317604801	0.00634115007298813	0.103750513447972	0.0248444044395775	0.00130038579220434	FALSE	cont	33361	8.9550713477849e-05	-0.00137550273896222	-0.00206370468152157	-0.000687300796402866	0.000351117151372455	0.000114401657744776	TRUE	cont	33954	0.000866478424118896	-0.0384428310553691	-0.0879939354194915	0.0111082733087534	0.0252807386614083	-0.00996756961699612	-0.0602779128533964	0.0403427736194042	0.0256680987365863	0.0117257586966783	-0.037491267306554	0.0609427846999106	0.0251102934646266	-0.0388346225440589	-0.0876939625089197	0.010024717420802	0.0249278037426528	-0.034864349529484	-0.0843461648690429	0.0146174658100748	0.0252453877293842	-0.0517183898315435	-0.0995354680190219
Operative procedures - main OPCS4: H35.1 Anterior fixation of rectum	41200	41200.H351	Categorical multiple	240	Health-related outcomes > Hospital inpatient > Summary Operations	2005	binary	64053/22(64075)	0.0267025646211431	1.00033586670761	0.111376139598842	2.02559010481164	0.478864566181388	0.00130371158706931	FALSE	binary	383169/140(383309)	0.226960517531501	-0.00701415842757979	-0.0184392138738032	0.00436475131333584	0.00580959991046004	0.0124330858228285	FALSE	binary	390284/143(390427)	0.328699635975513	-0.45541293794514	-1.28067363505703	0.321119276049384	0.403269458975367	-0.513104283306856	-1.37337185842175	0.283925478358825	0.416821135440531	-0.567209941993775	-1.42747074928085	0.229811990350272	0.416817264170502	0.0247932892117608	-0.66252868739447	0.716878617827348	0.348491697631944	-0.116624137973526	-0.84777725092439	0.602948672764419	0.366136455536171	-0.239768634586697	-0.970915182874665
Operative procedures - secondary OPCS4: T67.6 Primary simple repair of tendon	41210	41210.T676	Categorical multiple	240	Health-related outcomes > Hospital inpatient > Summary Operations	2005	binary	63994/81(64075)	0.0267172426776236	0.499536226187182	0.0571362887856506	0.957709549225944	0.228765709698107	0.00130703738193428	FALSE	binary	382868/441(383309)	0.195890939151755	-0.00422820441526308	-0.0106411981487107	0.0021800406494989	0.00326938679553039	0.0109566568813676	FALSE	binary	389980/447(390427)	0.758481523743337	-0.431593489215255	-0.884700676623275	0.00703728628236172	0.226541848903678	-0.376911378869937	-0.83002595429072	0.0617273155318625	0.226545799504316	-0.400100623172174	-0.848427728011685	0.0349698314511489	0.224442092807047	-0.232947499930803	-0.650513662751252	0.178973128855807	0.210854160757902	-0.337973725507105	-0.777461870539528	0.0904876692499957	0.220551252223414	-0.284507892295163	-0.698953750040667
Leisure/social activities: Religious group	6160	6160.3	Categorical multiple	100328	UK Biobank Assessment Centre > Touchscreen > Psychosocial factors > Social support	100061	binary	54995/8893(63888)	0.026767803028237	-0.0510584322105827	-0.0962572376197753	-0.00587587345063776	0.0230550725177494	0.00131036317679926	FALSE	binary	328913/53329(382242)	0.00263185892201278	0.000971997521790776	0.000338586320597241	0.00160550203408725	0.000323181003871296	0.000520203764462096	FALSE	binary	335011/54324(389335)	0.00801704802601253	-0.00689358296234361	-0.0529789209601139	0.0391861505266614	0.0235099754869635	0.00576234051863925	-0.040820517497338	0.052329487106393	0.0237612373656705	0.0211232653591605	-0.0246712890052857	0.0669196680622765	0.0233636052885901	0.0291272176321823	-0.0160809821652054	0.0743499219885552	0.0230677027066727	0.0262401941767299	-0.0196121167575099	0.0720932973830699	0.0233927871428521	0.036232748337661	-0.0081431507720477
Area most bothered by pain in the last three months	120037	120037.5	Categorical single	3008	Online follow-up > Experience of pain	154	binary	20733/993(21726)	0.0268320851578104	0.144236380961629	0.0165364467342359	0.272260844357053	0.065217746337428	0.00131368897166423	FALSE	binary	125367/5856(131223)	0.861165745662696	-0.000161021253900115	-0.00196525000928694	0.0016438762107598	0.000920682311742145	0.0433193748920739	FALSE	binary	127687/5950(133637)	0.209682088496596	-0.11579951000492	-0.243771024328707	0.0118545273767112	0.0651925874444331	-0.135102779025484	-0.265453443039833	-0.00525059185673787	0.0663591528345624	-0.0943636280760389	-0.221198412231116	0.0322407721340254	0.0646353742591931	-0.112004061755951	-0.237895961411863	0.0137240168750965	0.0641716611557607	-0.0695874728296054	-0.195959444992934	0.0565908840057365	0.0644088507034677	-0.16350933127666	-0.288142282441729
QRS duration	12340	12340	Integer			104	cont	5919	0.0268656895774197	-0.0532029443451182	-0.100328571087166	-0.00607731760307087	0.024039208885253	0.0013170147665292	FALSE	cont	35138	0.000647582621723156	0.00115444727967639	0.000491067855272348	0.00181782670408044	0.000338453449277052	0.000259022621308928	FALSE	cont	35763	0.0268875832656973	-0.0149279630674245	-0.0627098329516766	0.0328539068168277	0.0243781276068582	-0.0100961919180582	-0.0585375245531965	0.0383451407170802	0.0247145829848502	-0.0211849781710198	-0.0685312954762886	0.026161339134249	0.0241559103437901	-0.0110491562806527	-0.0582087648602777	0.0361104522989723	0.0240606522647303	-0.0190687024093932	-0.0669391546570539	0.0288017498382676	0.0244233219905046	0.0255430607450287	-0.0206603786146408
Volume of G-front-inf-Orbital (left hemisphere)	27489	27489	Continuous		UK Biobank Assessment Centre > Imaging > Brain MRI > T1 structural brain MRI > Freesurfer a2009s	197	cont	5961	0.0273825232490076	0.0551457622276918	0.00613449389820234	0.104157030557181	0.0250011278087555	0.00132034056139417	FALSE	cont	35529	0.470263741183025	-0.000252641025517094	-0.00093848029875146	0.000433198247717272	0.000349912504297936	0.0242272491797617	FALSE	cont	36160	0.377658148154763	-0.0501487432950322	-0.0996941209806446	-0.00060336560941987	0.0252778719550933	-0.0105167972720247	-0.0606046231494702	0.0395710286054209	0.0255546270546798	-0.0362842199093238	-0.0853248004313804	0.0127563606127327	0.025020326273544	-0.0301239357419625	-0.0787709882919949	0.0185231168080698	0.0248195497298532	-0.0106617476628663	-0.0600788471283094	0.0387553518025768	0.0252124248725291	-0.041166001545873	-0.0888277776743183
Job coding	22601	22601.82222618	Categorical single	497	Online follow-up > Work environment > Employment history	130	binary	15673/11(15684)	0.0275866420839948	-1.51022759882992	-3.39164541500994	-0.153427614127913	0.782130817411509	0.00132366635625915	FALSE	binary	94060/61(94121)	0.353300438898131	0.00819274748115272	-0.00907153595030486	0.0257491374191329	0.00885538594244275	0.0185676049041616	FALSE	binary	95800/63(95863)	0.113610526039465	0.438771755017598	-1.35951043172144	2.46638857242676	0.913188260176276	1.22037568453112	-0.248429386376125	3.14152316704557	0.816871705288668	1.29714536167281	-0.123850867928026	3.20151244793201	0.802186261155431	1.60632167043768	0.272043223018788	3.47964164495469	0.77497688449999	1.13071806563416	-0.338039220663207	3.05183653914829	0.816850100466325	-0.096620696238576	-2.21751577950923
Job code - historical	22617	22617.8222	Categorical single	2	Online follow-up > Work environment > Employment history	130	binary	15673/11(15684)	0.0275866420839948	-1.51022759882992	-3.39164541500994	-0.153427614127913	0.782130817411509	0.00132699215112412	FALSE	binary	94060/61(94121)	0.353300438898131	0.00819274748115272	-0.00907153595030486	0.0257491374191329	0.00885538594244275	0.0185697634260059	FALSE	binary	95800/63(95863)	0.113610526039465	0.438771755017598	-1.35951043172144	2.46638857242676	0.913188260176276	1.22037568453112	-0.248429386376125	3.14152316704557	0.816871705288668	1.29714536167281	-0.123850867928026	3.20151244793201	0.802186261155431	1.60632167043768	0.272043223018788	3.47964164495469	0.77497688449999	1.13071806563416	-0.338039220663207	3.05183653914829	0.816850100466325	-0.096620696238576	-2.21751577950923
Leg pain on walking	4728	4728	Categorical single	100349	UK Biobank Assessment Centre > Touchscreen > Health and medical history > Claudication and peripheral artery disease	100038	binary	17671/5117(22788)	0.0275924251174861	-0.0702940277918447	-0.132865269186605	-0.0077544940191249	0.0319153427763546	0.00133031794598909	FALSE	binary	105984/30219(136203)	0.0130255298187073	0.00111537293558861	0.000234957010371114	0.00199595000897454	0.000449237831323279	0.0013037471939216	FALSE	binary	107872/30790(138662)	0.164910108379253	-0.0109189066275369	-0.0747937680920267	0.0529457081936672	0.0325858515558362	0.0222628329061661	-0.0419764290074817	0.0864874954617515	0.0327706535234897	0.0177420951022238	-0.0460296693660313	0.0815094470140621	0.0325347557850523	0.0247176809269455	-0.0380675784908042	0.0875218503066023	0.0320374383189089	-0.0186305772657851	-0.0825289820920099	0.0452559365338288	0.0325974387058038	0.0256102865788426	-0.0359526550235632
Fat	100004	100004	Continuous		Online follow-up > Diet by 24-hour recall > Estimated nutrients yesterday	100098	cont	9678	0.0276002386527026	-0.0441264645747909	-0.083394370711639	-0.00485855843794279	0.0200325074562751	0.00133364374085406	FALSE	cont	58227	0.000116017306051581	0.00107938611138634	0.00053052152126443	0.00162825070150826	0.000280032278359519	0.0001208772232775	TRUE	cont	59313	0.000446139166042131	-0.000565866634790517	-0.0403076470756673	0.0391759138060863	0.0202763773092568	0.0219107709863111	-0.0180707342976909	0.061892276270313	0.0203986856536662	-0.00675720444359564	-0.0466676534255374	0.0331532445383461	0.0203624325121414	-0.0153220032143156	-0.0545372722373287	0.0238932658086975	0.0200077495817669	0.0038084064170481	-0.0356499102438709	0.0432667230779671	0.0201317532261843	0.0352287562484592	-0.00320066570870353
Operative procedures - OPCS4: H06.2 Extended right hemicolectomy and anastomosis of ileum to colon	41272	41272.H062	Categorical multiple	240	Health-related outcomes > Hospital inpatient > Summary Operations	2005	binary	64043/32(64075)	0.0276070449218756	0.8085167237532	0.087038344442097	1.60079952183326	0.381501216926035	0.00134029533058401	FALSE	binary	383096/213(383309)	0.205262468307308	-0.00595652502405522	-0.0151962781339633	0.00326079144790472	0.00470435282786239	0.0113473493351753	FALSE	binary	390209/218(390427)	0.576977286406351	-0.0263638784180859	-0.630454158375666	0.574928737371036	0.30521581118176	-0.130443719396498	-0.765236927022833	0.491284264860819	0.317955025737736	-0.438988182575502	-1.13251575882786	0.220906915046115	0.342002341919579	-0.485462794795396	-1.17898540511992	0.174426804752756	0.341999600619769	-0.232497081069868	-0.87965360099109	0.397363081167019	0.323051162095874	-0.194450428019351	-0.807843344772743
Operative procedures - main OPCS4: H06.2 Extended right hemicolectomy and anastomosis of ileum to colon	41200	41200.H062	Categorical multiple	240	Health-related outcomes > Hospital inpatient > Summary Operations	2005	binary	64043/32(64075)	0.0276070449218756	0.8085167237532	0.087038344442097	1.60079952183326	0.381501216926035	0.00133696953571904	FALSE	binary	383098/211(383309)	0.168094642693304	-0.0065126980423811	-0.0158003710238597	0.00274835378518764	0.00472767235208848	0.00960973925056122	FALSE	binary	390211/216(390427)	0.586687745389427	-0.0263055555407853	-0.630396332430792	0.574987564092424	0.305216068019503	-0.130356354348793	-0.765150056335179	0.491372148721316	0.317955286019648	-0.43894784204487	-1.13247583418824	0.220947715755247	0.342002566206423	-0.485435426919947	-1.17895844189604	0.174454619985299	0.341999818418354	-0.232399519019625	-0.879556523696088	0.397461158388916	0.323051418856213	-0.245709196641206	-0.869290317917
Weighted-mean FA in tract inferior longitudinal fasciculus (left)	25502	25502	Continuous		UK Biobank Assessment Centre > Imaging > Brain MRI > Diffusion brain MRI > dMRI weighted means	135	cont	5595	0.0276462974746488	0.0558852657468211	0.00613101303575052	0.105639518457892	0.0253797937716578	0.00134362112544898	FALSE	cont	33359	0.00167812093822676	-0.00112836693105638	-0.00183225777854988	-0.000424476083562884	0.000359121550561458	0.000403643584873079	FALSE	cont	33952	0.00111736077712155	-0.052816526527491	-0.10349165442996	-0.0021413986250222	0.0258542100904393	-0.0312093636276931	-0.0826609530657743	0.020242225810388	0.0262503570860128	-0.000919744806990999	-0.0512532160198093	0.0494137264058273	0.0256798984665983	-0.0229722005318095	-0.0729398718105542	0.0269954707469353	0.0254932690738751	-0.0264382222809239	-0.0770424896972471	0.0241660451353993	0.025818057406238	-0.0273602565456384	-0.076265796353459
Operative procedures - OPCS4: H20.4 Fibreoptic endoscopic destruction of lesion of colon NEC	41272	41272.H204	Categorical multiple	240	Health-related outcomes > Hospital inpatient > Summary Operations	2005	binary	63974/101(64075)	0.0276672531120051	0.443363377330072	0.0483936494549646	0.849392055515744	0.20363151183709	0.00134694692031395	FALSE	binary	382631/678(383309)	0.652756589241387	-0.00118678248209084	-0.00635569123749555	0.00398569043118003	0.00263731398922254	0.0331246762217234	FALSE	binary	389744/683(390427)	0.0875433515971273	-0.0477988381511749	-0.411016178444296	0.313941837705738	0.184432449405379	-0.278971304428462	-0.675311073511555	0.108552923954918	0.199319096090311	-0.0369962737221447	-0.398393688990063	0.323312742698385	0.183609917119037	-0.174182210546547	-0.545266138059683	0.193724535528422	0.1879810862275	-0.0423050043841059	-0.4055241569809	0.319437565764853	0.184433427050613	-0.134380276248133	-0.493993301374727
Operative procedures - OPCS4: B01.2 Trans-sphenoidal hypophysectomy	41272	41272.B012	Categorical multiple	240	Health-related outcomes > Hospital inpatient > Summary Operations	2005	binary	64058/17(64075)	0.0277570935997701	-1.15937034820895	-2.42659257559968	-0.120422172802177	0.571848783410116	0.00135027271517893	FALSE	binary	383242/67(383309)	0.176161749312254	0.0114206000824141	-0.00510214683322922	0.0282651174363315	0.00848780161631917	0.0100133828354343	FALSE	binary	390355/72(390427)	0.282903796975064	0.23906139765291	-1.0906263331775	1.63545685766355	0.670793639474024	0.292219258974958	-1.0374696720581	1.68861577362098	0.670797573812647	-0.27363814655081	-1.89846642229516	1.23860053483741	0.763435979942575	0.37103913535786	-0.882031522553844	1.73506627922009	0.645474928007326	0.242800377727107	-1.0868890053283	1.63919734538896	0.670794764991768	0.903066884671736	-0.170109957978921
Operative procedures - OPCS4: S10.2 Cryotherapy to lesion of skin of head or neck	41272	41272.S102	Categorical multiple	240	Health-related outcomes > Hospital inpatient > Summary Operations	2005	binary	64058/17(64075)	0.0278707962948606	-1.1585528987984	-2.42576618687277	-0.119621386589208	0.571726885730378	0.0013535985100439	FALSE	binary	383192/117(383309)	0.0287679637463591	0.0140029190442348	0.00144415120476492	0.0267801325142327	0.00645271393503973	0.00230961837333794	FALSE	binary	390310/117(390427)	0.48295184271299	0.580539314130418	-0.616945463408348	1.9203913545838	0.62673122685581	0.764795557125548	-0.390449733034458	2.08583757489655	0.612323824741544	1.1126729591232	0.0579785831019345	2.387324396989	0.577298148712	0.778259147444589	-0.343794222937278	2.08423773754304	0.600871874585596	0.837728551413964	-0.284332613896757	2.14371300079443	0.600875745473239	0.913208679805929	-0.159998958235075
Operative procedures - OPCS4: S15.9 Unspecified other biopsy of skin	41272	41272.S159	Categorical multiple	240	Health-related outcomes > Hospital inpatient > Summary Operations	2005	binary	64058/17(64075)	0.0279407549125406	-1.1580533435526	-2.42526029435051	-0.119130452680503	0.57175111196941	0.00135692430490887	FALSE	binary	383194/115(383309)	0.0644680280662989	0.0119209791681956	-0.000712658230188788	0.0247484522926032	0.0064845689532998	0.00455663961319289	FALSE	binary	390308/119(390427)	0.315714537644962	1.02898719359796	-0.0441943805274811	2.31233375089679	0.583862861968264	0.761426982503164	-0.393790217640181	2.0824475553837	0.612362597543196	0.417623746014781	-0.835452474616256	1.78165556554229	0.645483509254815	0.370981368037806	-0.882092403205891	1.7350111231319	0.645481123889693	1.03282631160944	-0.0403574741036324	2.31617444068368	0.583863882185132	0.993163949165024	-0.06150016404808
Operative procedures - OPCS4: T03.2 Reopening of chest and re-exploration of intrathoracic operation site and surgical arrest of postoperative bleeding	41272	41272.T032	Categorical multiple	240	Health-related outcomes > Hospital inpatient > Summary Operations	2005	binary	64031/44(64075)	0.027970172409032	0.680431230771193	0.0723851955167387	1.33007148706204	0.318149992846091	0.00136025009977385	FALSE	binary	383056/253(383309)	0.884163889897404	0.000628786286308409	-0.00782686214821757	0.00910497411102433	0.0043162052717856	0.0443295631151787	FALSE	binary	390171/256(390427)	0.230048366810705	-0.572633952036557	-1.20636107848378	0.0249036794704181	0.311613455442075	-0.519833142975298	-1.1535696617318	0.077715102549837	0.311618665300408	-0.714184433596682	-1.38189980608717	-0.0942140789246663	0.3256239172604	-0.509679858026373	-1.11610992204592	0.0695416514584043	0.300258542939182	-0.246457168321579	-0.811680189064445	0.304611494026568	0.282946044338651	-0.0317585654094045	-0.539815243557531
Operative procedures - main OPCS4: L94.2 Percutaneous transluminal cannulation of vein	41200	41200.L942	Categorical multiple	240	Health-related outcomes > Hospital inpatient > Summary Operations	2005	binary	64058/17(64075)	0.027973999283635	-1.1578104216789	-2.4250108309757	-0.118896861981603	0.571755161430279	0.00136357589463882	FALSE	binary	383213/96(383309)	0.149452309242503	0.0101545260811008	-0.00363809694612304	0.0241512502819909	0.00707519056761087	0.00869668451044725	FALSE	binary	390330/97(390427)	0.697022418170038	0.711670240806924	-0.443549915295033	2.03269304550865	0.612350148068632	0.629344382367952	-0.568122885166571	1.96918231520384	0.626762066373212	0.41842819493482	-0.834652510436107	1.78246392408994	0.645471448332821	0.777122177889678	-0.344909329036935	2.08308474849266	0.600900537803066	0.428427850566793	-0.824656939283236	1.79246708531256	0.645473609684328	0.589408837788204	-0.565809939546707
Operative procedures - main OPCS4: T12.4 Insertion of tube drain into pleural cavity	41200	41200.T124	Categorical multiple	240	Health-related outcomes > Hospital inpatient > Summary Operations	2005	binary	63761/314(64075)	0.028019343869795	-0.249871828989395	-0.475072770324268	-0.0268862910621836	0.114214864390712	0.00136690168950379	FALSE	binary	381522/1787(383309)	0.169672957003022	0.00223709004498438	-0.000955309232682208	0.00543372178382959	0.00162967267180665	0.00970471421170782	FALSE	binary	388605/1822(390427)	0.333449793499969	0.144346953017727	-0.0866290997137837	0.376420726349138	0.117993928517776	0.0858192908315112	-0.151844846440879	0.323619660391244	0.121150226904684	0.0498218840702949	-0.186471215894635	0.286448131112847	0.120503065837216	0.0167053852503186	-0.218699030285912	0.252569708793109	0.120083271562466	0.187861948027546	-0.0409225345180077	0.418055012761267	0.116958465275345	0.00195106285921153	-0.230143519903725
Job code - historical	22617	22617.3111	Categorical single	2	Online follow-up > Work environment > Employment history	130	binary	15237/447(15684)	0.0282120225066618	0.211115705321105	0.0225190337237997	0.400745125762242	0.0964207958939948	0.00137022748436876	FALSE	binary	91482/2639(94121)	0.00471732114668475	-0.00383798525357307	-0.00650024314674922	-0.00117604028567388	0.00135813416319239	0.000733897427041962	FALSE	binary	93183/2680(95863)	0.0847617414753168	-0.11410068409815	-0.300731001342923	0.0718414399864695	0.0949822895116805	-0.0931611694112616	-0.282900057848783	0.0955478379830597	0.096478104744063	-0.00722454424135623	-0.188878856340242	0.174301317214089	0.0925914344347528	-0.106946922355269	-0.290581823500703	0.0763296071353451	0.0935410853837621	-0.0560923294993247	-0.239360824605253	0.126865756751269	0.0933669276965397	-0.206475789312829	-0.389985162779565
Operative procedures - OPCS4: N19.1 Ligation of varicocele	41272	41272.N191	Categorical multiple	240	Health-related outcomes > Hospital inpatient > Summary Operations	2005	binary	64061/14(64075)	0.0282999145470131	-1.29357660920429	-2.78043634906355	-0.129178599194792	0.651565116815826	0.00137355327923374	FALSE	binary	383225/84(383309)	0.0921828127097541	0.0127121572732702	-0.00207198127061696	0.027780859213507	0.00759839803236587	0.00595752029010534	FALSE	binary	390342/85(390427)	0.153107137892268	0.860825325225297	-0.419564918256645	2.39577762449025	0.690202491010374	0.772620141655846	-0.560115500533587	2.32860519899321	0.707244307871985	0.725907963454214	-0.606827886207855	2.28189331407576	0.707244462180836	0.663815996571018	-0.668903535765134	2.21978899997756	0.707236399966139	1.32162800966335	0.157416613586126	2.80837089011305	0.651482908417431	0.584209784626519	-0.748499897080739
Liking for broad beans	20622	20622	Categorical single	96	Online follow-up > Food (and other) preferences	1039	ordcat	23790	0.0283734531008298	0.049927100677472	0.0052894233722346	0.0945696819925622	0.0227766264376475	0.00137687907409871	FALSE	ordcat	142818	0.905401370785056	3.79034302830029e-05	-0.000587882653921697	0.000663678842746107	0.000319543838519788	0.0454196166465205	FALSE	ordcat	145449	0.205786437592009	-0.0308485939063282	-0.0733985222736311	0.0140886274334009	0.0230240926400347	-0.0214081012231676	-0.0663961927020364	0.0238571533679805	0.0232935357405883	-0.0370628073409113	-0.080518993182292	0.00759074270384597	0.0229804424582944	-0.0223441985861834	-0.0647348516629967	0.0219272413421647	0.0226674098594287	-0.0407721763155876	-0.0850620074039802	0.00415873713221953	0.0229924070764546	-0.0357761554593872	-0.0788254018548813
Volume of ventricular cerebrospinal fluid (normalised for head size)	25003	25003	Continuous		UK Biobank Assessment Centre > Imaging > Brain MRI > T1 structural brain MRI	110	cont	5927	0.0283752263651866	0.0481179204242718	0.00508012952152516	0.0911557113270184	0.0219539728804852	0.00138020486896368	FALSE	cont	35314	0.27763816202352	-0.000334757318000378	-0.000939162354479366	0.000269647718478611	0.00030836501247809	0.0149024348126403	FALSE	cont	35936	0.19795957159425	-0.0685255723627404	-0.112127990017296	-0.0249231547081852	0.022245790661833	-0.0444938316126405	-0.0887067139449275	-0.000280949280353493	0.0225572474607393	-0.0399987005162109	-0.0831968068823919	0.00319940584997009	0.0220395125523335	-0.0224645913243571	-0.0653349613201794	0.0204057786714652	0.02187230268005	-0.0571457797415718	-0.100701332506246	-0.0135902269768973	0.0222218803700245	-0.0297376023399875	-0.0717629537135585
Operative procedures - main OPCS4: S06.4 Shave excision of lesion of skin NEC	41200	41200.S064	Categorical multiple	240	Health-related outcomes > Hospital inpatient > Summary Operations	2005	binary	63967/108(64075)	0.0284849214629395	-0.427518110660456	-0.821510856055932	-0.0446503918214796	0.19755248430103	0.00138353066382866	FALSE	binary	382665/644(383309)	0.162537928490171	0.00378651892690145	-0.0015260277286096	0.00911437228115834	0.00271362566687624	0.00935503367294077	FALSE	binary	389775/652(390427)	0.498879553566281	0.320813570829044	-0.0753872853680487	0.725068536479043	0.203518579192403	0.318172031424537	-0.0833730937584669	0.726519089874831	0.205903326040432	-0.012874081294945	-0.445513648621567	0.419018270572517	0.219693178711582	0.118906090543972	-0.292820745990561	0.535007150475861	0.210432921802841	0.26958294728757	-0.131955077936591	0.677923162041364	0.205899666078516	0.358018225186845	-0.0235568099785553
Operative procedures - secondary OPCS4: M27.4 Ureteroscopic insertion of ureteric stent	41210	41210.M274	Categorical multiple	240	Health-related outcomes > Hospital inpatient > Summary Operations	2005	binary	63992/83(64075)	0.0285125914622761	0.487509106708998	0.05081022453881	0.939185601781251	0.225693851606652	0.00138685645869363	FALSE	binary	382790/519(383309)	0.00272842776480782	-0.00903911060037037	-0.0149708364996099	-0.00312544001357863	0.00302042995674702	0.000533154895527543	FALSE	binary	389901/526(390427)	0.129887485900183	0.111600213747065	-0.268170746664487	0.493620127584217	0.193741161476196	0.0904287217297666	-0.297181958720435	0.478523942859592	0.197258726960372	-0.362353011518824	-0.800348368720003	0.0641128041343604	0.219643741432252	-0.159239595460804	-0.563482691030291	0.241642989180014	0.204687475465835	-0.196185220575187	-0.612191431600733	0.213672594668278	0.209920406657466	-0.400690543776303	-0.826909747050041
Duration to complete alphanumeric path (trail #2)	20157	20157	Continuous		Online follow-up > Cognitive function online > Trail making	121	cont	13921	0.0285310433014806	-0.034380793738193	-0.0651560201397252	-0.00360556733666085	0.0157005690511021	0.0013901822535586	FALSE	cont	82334	0.139086065354084	0.000324998090889925	-0.000105642703783309	0.000755638885563158	0.000219715498375057	0.00816137109307546	FALSE	cont	83869	0.0178935013255027	-0.0201302712101871	-0.0511640990890254	0.0109035566686513	0.0158336480572393	-0.00478273568134466	-0.0361715363436674	0.026606064980978	0.016014757334043	0.0263059618785778	-0.00456617291039687	0.0571780966675525	0.0157511512576764	0.000819413287762562	-0.0296728047269743	0.0313116313024995	0.0155573154048191	-0.00939094521399137	-0.0403312567503905	0.0215493663224078	0.0157859354495789	-0.0166182171494627	-0.0465263688532965
Operative procedures - OPCS4: X35.2 Intravenous chemotherapy	41272	41272.X352	Categorical multiple	240	Health-related outcomes > Hospital inpatient > Summary Operations	2005	binary	63549/526(64075)	0.0285932466660726	-0.192337071920112	-0.365622446138176	-0.020093583454403	0.0880929855928219	0.00139350804842357	FALSE	binary	379911/3398(383309)	0.760899164418209	0.000360192451570886	-0.00195931378929078	0.00268106944634147	0.00118360905390915	0.0383936280435158	FALSE	binary	386967/3460(390427)	0.0995759393293301	0.227666317184471	0.0552557208697602	0.401103396681386	0.088162164186263	0.18410377973208	0.00771584247986063	0.361086386463157	0.0900773996895569	0.243838425819392	0.0722536707354643	0.416538433576754	0.0877643489906574	0.172981506642398	0.000450540558272467	0.346523981788308	0.0882191547686834	0.268264126398204	0.0973406734867649	0.440374119463627	0.087445792692659	0.133379638017685	-0.0377587950035705
Operative procedures - main OPCS4: N19.1 Ligation of varicocele	41200	41200.N191	Categorical multiple	240	Health-related outcomes > Hospital inpatient > Summary Operations	2005	binary	64064/11(64075)	0.0288733688577985	-1.49844163136858	-3.3796044411345	-0.142127504887459	0.781929832844095	0.00139683384328855	FALSE	binary	383243/66(383309)	0.0873689450755164	0.0145857896125996	-0.00212314290706006	0.0317015690683563	0.00860395586328115	0.00574166810568123	FALSE	binary	390360/67(390427)	0.215077016153447	0.928824707023883	-0.606033206468907	2.87239030984729	0.836783194988514	0.773632293766161	-0.860427417065684	2.74982836029239	0.866148166723369	0.951142227515626	-0.583725486910033	2.89471448107352	0.836787977047838	1.07000996673002	-0.398198945017229	2.99080029995878	0.816618967784306	1.52655934369409	0.170395888632101	3.40764216323725	0.78186653472608	0.296078397471828	-1.50178529053967
Mean L2 in tapetum on FA skeleton (left)	25295	25295	Continuous		UK Biobank Assessment Centre > Imaging > Brain MRI > Diffusion brain MRI > dMRI skeleton	134	cont	5595	0.0289682243067503	0.0576000104157952	0.00588805544207947	0.109311965389511	0.026378423576848	0.00140015963815352	FALSE	cont	33361	0.0484635272694072	-0.000731031276191842	-0.00145717766555114	-4.88488683254048e-06	0.000370476216273167	0.00357667069590744	FALSE	cont	33954	0.200608457566457	-0.0342133126083655	-0.0864945121396083	0.0180678869228773	0.0266736202798192	-0.024238966498814	-0.0773212363489289	0.0288433033513009	0.027082322560842	0.0182045291264793	-0.033724185476952	0.0701332437299106	0.0264937841398089	0.000842450670220803	-0.0507088706262073	0.0523937719666489	0.026301239862757	-0.0282506691902465	-0.0804587621103447	0.0239574237298517	0.02663632163321	-0.00301221644211376	-0.0534638509273923
PCT responsible for patient data: HOUNSLOW PCT	41229	41229.5HY	Categorical multiple	239	Health-related outcomes > Hospital inpatient > Summary Administration	2001	binary	63697/378(64075)	0.0290048065172322	0.225809797481904	0.0230735959086027	0.429917454449291	0.103700160466718	0.00140348543301849	FALSE	binary	381098/2211(383309)	0.306070307043365	-0.00149817513798859	-0.00436663114642345	0.00137115368155495	0.00146362262262414	0.0162989984458643	FALSE	binary	388180/2247(390427)	0.410035858390049	-0.136111146723236	-0.337213123082238	0.0639970306209872	0.102266788599787	-0.128963201621976	-0.332743886110672	0.0734901879917976	0.103545095523737	-0.110252100077979	-0.309792833240402	0.088488601415533	0.101521566185752	-0.22054487798309	-0.423608239607519	-0.0187229087273849	0.103201842930415	-0.127222969764684	-0.328008014710546	0.0726079135397218	0.102115593008261	-0.101207324572413	-0.293661743822185
Date B88 first reported (other infestations)	130324	130324	Date		Health-related outcomes > First occurrences > Certain infectious and parasitic diseases	2401	binary	64050/25(64075)	0.0290148891052363	-0.922272959532262	-1.86731206119059	-0.0911733361335744	0.445511350407834	0.00140681122788346	FALSE	binary	383169/140(383309)	0.0122254168035433	0.0146856036818738	0.00318154714753605	0.0263794953678484	0.00590989123607432	0.00126057675703678	FALSE	binary	390283/144(390427)	0.0556094443301182	0.467469756956929	-0.464448259452786	1.46736412318796	0.483560533461873	-0.268939085965906	-1.48657194897856	0.873150129473284	0.585589292791669	0.146084628694497	-0.878677518860885	1.19426826892642	0.517610836807619	0.658355475258544	-0.218637221599568	1.62871910941377	0.462977168885356	0.375436134694998	-0.581624664724923	1.38857935996431	0.49287158056116	0.247490673183925	-0.709564879453176
Mean thickness of S-front-middle (right hemisphere)	27677	27677	Continuous		UK Biobank Assessment Centre > Imaging > Brain MRI > T1 structural brain MRI > Freesurfer a2009s	197	cont	5961	0.0290730226967896	-0.0544895466902988	-0.103439838257413	-0.00553925512318492	0.0249700229652883	0.00141013702274844	FALSE	cont	35529	0.786382858583266	9.5478647314281e-05	-0.000595090304356308	0.00078604759898487	0.000352325567665302	0.0396024002762908	FALSE	cont	36160	0.230983821331513	0.0376300274251169	-0.0122460737933776	0.0875061286436115	0.025446605901775	0.0280057732357444	-0.02241639710535	0.0784279435768388	0.0257252083871027	0.0109775109082489	-0.0383904235427203	0.0603454453592181	0.0251873410605047	0.0360063195098843	-0.0129654601052185	0.084978099124987	0.0249852243004112	0.0531511231583663	0.0034041564382278	0.102898089878505	0.0253807219491863	0.0128923580456021	-0.0350875682659878
Operative procedures - OPCS4: H59.9 Unspecified excision of pilonidal sinus	41272	41272.H599	Categorical multiple	240	Health-related outcomes > Hospital inpatient > Summary Operations	2005	binary	64064/11(64075)	0.0296648034227917	-1.49152728642975	-3.37258905063291	-0.135403962774703	0.78184991542755	0.00141678861247838	FALSE	binary	383209/100(383309)	0.161012165703315	0.00967033975412974	-0.0038371077088095	0.0233681998292138	0.00692639367125259	0.00926437575548265	FALSE	binary	390326/101(390427)	0.0358363964721759	1.6205747947005	0.287072593884382	3.49349530174659	0.774645733573687	0.480262601505994	-1.31753299850256	2.50749366945159	0.912913897999017	1.9000858956182	0.613657697823253	3.75581912820147	0.759607769498167	1.67411802788117	0.359078692980307	3.54032557274871	0.768753235055389	0.710843374673005	-0.923109084126118	2.68696454546797	0.866068643734461	1.27348885549195	-0.110651404666784
Operative procedures - main OPCS4: H59.9 Unspecified excision of pilonidal sinus	41200	41200.H599	Categorical multiple	240	Health-related outcomes > Hospital inpatient > Summary Operations	2005	binary	64064/11(64075)	0.0296648034227917	-1.49152728642975	-3.37258905063291	-0.135403962774703	0.78184991542755	0.00141346281761341	FALSE	binary	383212/97(383309)	0.152489523683899	0.0100253268151302	-0.00369309310465367	0.023945671016433	0.00703706858790318	0.00883051286479019	FALSE	binary	390329/98(390427)	0.0544872556324555	1.62010307426815	0.286595309753116	3.49302647046565	0.7746466269465	0.480538048963562	-1.31726132329501	2.50777214450307	0.912914737309811	1.90084591258113	0.614410935257664	3.75658246769953	0.759609018013253	1.47359087674008	0.117556254037579	3.35460610469285	0.781783147291404	0.710730922863424	-0.923225549533446	2.68685489211086	0.866069400944977	1.27324618813871	-0.110898857844628
Operative procedures - OPCS4: M43.3 Endoscopic overdistension of bladder NEC	41272	41272.M433	Categorical multiple	240	Health-related outcomes > Hospital inpatient > Summary Operations	2005	binary	64029/46(64075)	0.0297995517136463	0.656259456165626	0.0632915900550461	1.28691022392243	0.309687463876467	0.00142011440734336	FALSE	binary	383033/276(383309)	0.265299286747768	-0.00460478779922029	-0.0127184840192353	0.00349873195874739	0.004134301195893	0.0142937316525643	FALSE	binary	390147/280(390427)	0.531303665768549	-0.444291969751684	-1.0357343163124	0.122233981962503	0.293346559740963	-0.29363274991201	-0.864476365320563	0.258773314274186	0.284678131602609	-0.502654515272348	-1.10589505307173	0.0718887378271629	0.298287831075673	-0.0705534458985255	-0.584800505624917	0.442211770435626	0.26057788475881	-0.251155339970309	-0.804585779019357	0.289185876647548	0.277307156877514	-0.217952914713748	-0.74352204115109
Workplace very dusty	22609	22609.2	Categorical single	493	Online follow-up > Work environment > Employment history	130	binary	13809/1665(15474)	0.0298213597444143	-0.113856419697474	-0.216738476608674	-0.0111315463429961	0.0524437274300941	0.00142344020220833	FALSE	binary	82748/10090(92838)	0.0409079427475245	0.0014960300434394	6.18194358824313e-05	0.00293091445748947	0.000731910886809518	0.00307589362804352	FALSE	binary	84272/10287(94559)	0.431739002988588	0.052114752756182	-0.0526798389803381	0.156944178881232	0.0534680683410665	0.0638819359487067	-0.0428409902677395	0.170540910675792	0.0544262839695065	0.080377996229644	-0.0239162317120261	0.184737923226177	0.0532208043304153	0.113463760219062	0.0110209837085264	0.216071595004237	0.0523019561575048	0.0266806522953775	-0.0783966153853714	0.131773248296008	0.0536072103605706	0.0934275336134437	-0.00709777169511431
Operative procedures - main OPCS4: E09.2 Destruction of lesion of external nose NEC	41200	41200.E092	Categorical multiple	240	Health-related outcomes > Hospital inpatient > Summary Operations	2005	binary	64045/30(64075)	0.0300433609618269	-0.828129826300424	-1.66098738191882	-0.0778106686140965	0.398515585931735	0.0014267659970733	FALSE	binary	383139/170(383309)	0.390825766181424	0.00452635604415054	-0.00580302280086954	0.0149203778726975	0.0052808208276115	0.0204174581246762	FALSE	binary	390255/172(390427)	0.270534311305861	0.0174924263171912	-0.923170616126072	0.958155502112894	0.471481957874206	0.43567036926418	-0.405131193668589	1.32101580352017	0.433715350157851	0.810632930583546	0.052794147402696	1.64793700713687	0.401476645532539	0.476549363037873	-0.333141232084496	1.34408150151947	0.421720881382024	0.768943803034357	0.00279750702987396	1.61114853669543	0.40474282682517	0.337552185661394	-0.486652456352502
Operative procedures - secondary OPCS4: Z68.5 Scapula NEC	41210	41210.Z685	Categorical multiple	240	Health-related outcomes > Hospital inpatient > Summary Operations	2005	binary	64061/14(64075)	0.030059552191828	-1.2800347722589	-2.76666510209039	-0.11600482383232	0.65140330190166	0.00143009179193827	FALSE	binary	383204/105(383309)	0.146833934327361	0.00977001642542133	-0.00341602483008447	0.0231370557397881	0.0067616422630291	0.00858012433085823	FALSE	binary	390322/105(390427)	0.205752780228914	0.865023223427481	-0.415181959483846	2.39985597520614	0.689735840879386	1.16799978124707	-0.0415458246661491	2.67377246108614	0.666327243804267	1.62273975063665	0.513983011765121	3.08550781505612	0.632096045726506	0.476637722117662	-0.9284460579573	2.06099012318182	0.729969378806667	0.869195712403968	-0.4110114972035	2.40402989193037	0.689736826323339	0.741985833920308	-0.538217594231227
Operative procedures - OPCS4: Z68.5 Scapula NEC	41272	41272.Z685	Categorical multiple	240	Health-related outcomes > Hospital inpatient > Summary Operations	2005	binary	64061/14(64075)	0.030059552191828	-1.2800347722589	-2.76666510209039	-0.11600482383232	0.65140330190166	0.00143341758680325	FALSE	binary	383204/105(383309)	0.146833934327361	0.00977001642542133	-0.00341602483008447	0.0231370557397881	0.0067616422630291	0.00858228285270247	FALSE	binary	390322/105(390427)	0.205752780228914	0.865023223427481	-0.415181959483846	2.39985597520614	0.689735840879386	1.16799978124707	-0.0415458246661491	2.67377246108614	0.666327243804267	1.62273975063665	0.513983011765121	3.08550781505612	0.632096045726506	0.476637722117662	-0.9284460579573	2.06099012318182	0.729969378806667	0.869195712403968	-0.4110114972035	2.40402989193037	0.689736826323339	0.741985833920308	-0.538217594231227
Treatment/medication code: imedeen tablet	20003	20003.1140917128	Categorical multiple	4	UK Biobank Assessment Centre > Verbal interview > Medications	100075	binary	64032/11(64043)	0.0301456471922472	-1.48754691373149	-3.36861647846894	-0.131408667981538	0.781856651693231	0.00143674338166822	FALSE	binary	382981/42(383023)	0.396113866912112	0.0090342990497702	-0.0117891947891933	0.0302784206425434	0.0106837544924422	0.0206656881367639	FALSE	binary	390095/43(390138)	0.0689545468129774	0.416001974839854	-1.38179089940546	2.44323059318497	0.912937304297254	0.754062369735707	-0.879891780393503	2.73018507026637	0.866095436853925	0.699502275228406	-0.934447747450337	2.67562211271431	0.866093378113194	0.655279112258915	-0.978668153604644	2.63139703716807	0.866092002785677	0.927822409696923	-0.606928808953532	2.87132016676375	0.836733170344233	0.289129297514114	-1.50866666706285
Operative procedures - main OPCS4: W06.4 Total excision of sesamoid bone NEC	41200	41200.W064	Categorical multiple	240	Health-related outcomes > Hospital inpatient > Summary Operations	2005	binary	64061/14(64075)	0.0301539856863701	-1.27942174361165	-2.76609287331222	-0.115326374375977	0.651428364065315	0.00144006917653319	FALSE	binary	383207/102(383309)	0.683818980944289	0.00277149484535016	-0.0105579044211785	0.0161822481745885	0.00680889824206674	0.034661543774823	FALSE	binary	390323/104(390427)	0.433053483112781	1.48182175957502	0.349595055871023	2.95481348850833	0.640068991348721	0.576071680098073	-0.829030210804424	2.16043852142607	0.729893171572655	1.30957855854465	0.145561873039206	2.79620818547233	0.650901351922875	1.26394597211234	0.0999325373230173	2.75057360038458	0.650899884896073	0.998808044051461	-0.241800894559516	2.51740738377514	0.67658237994663	0.87257763084126	-0.368029524785918
Type of large bap eaten: wholemeal	20093	20093.3	Categorical multiple	81	Online follow-up > Diet by 24-hour recall > Bread/pasta/rice yesterday	100101	binary	9570/107(9677)	0.0302333185523646	-0.427898583333783	-0.827012161540989	-0.0405389950915939	0.199994501214214	0.00144339497139816	FALSE	binary	57571/630(58201)	0.288665660949379	0.00292339734689859	-0.00247440975659434	0.00833600267356726	0.00275696475577819	0.0154744431013642	FALSE	binary	58643/644(59287)	0.496292485983878	0.181160157416474	-0.234667015071358	0.602065897834018	0.212697669375886	0.397833078552546	0.000601909863492608	0.804543416531808	0.20441370880446	0.299326801091747	-0.106414638420551	0.712552528033893	0.208210916265939	0.209850504058787	-0.197699293318233	0.624442440181775	0.209011989710864	0.0681530175274991	-0.357150510574301	0.496223641758028	0.216896551530295	0.194557318595462	-0.205756115112411
Operative procedures - OPCS4: E04.4 Division of adhesions of turbinate of nose	41272	41272.E044	Categorical multiple	240	Health-related outcomes > Hospital inpatient > Summary Operations	2005	binary	64061/14(64075)	0.0302442715294039	-1.27867369626355	-2.76529220647011	-0.114662752720775	0.651395482624454	0.00144672076626314	FALSE	binary	383245/64(383309)	0.144414183765514	0.0126225345058279	-0.00430331310800037	0.0299155299759448	0.00870358469907268	0.0084419789328268	FALSE	binary	390362/65(390427)	0.77970500531248	0.52403390797199	-0.881070622549346	2.10840524678116	0.73035231870717	0.0709034573737585	-1.61619444166901	1.75800139696303	0.81654679556063	0.712932056922765	-0.619644992042582	2.268798779148	0.707166304942374	0.477429027496102	-0.92767068277937	2.06179658060512	0.730349866306138	0.528338426689124	-0.876765652237009	2.11270942936543	0.730352096269264	0.580969352385503	-0.75159706871014
Type of fat/oil used in cooking: Unknown olive spread	20090	20090.370	Categorical multiple	80	Online follow-up > Diet by 24-hour recall > Spreads/sauces/cooking oils yesterday	100110	binary	9644/33(9677)	0.0302514196286985	-0.789312228021057	-1.57844103443471	-0.0733709467049845	0.379369196938757	0.00145004656112811	FALSE	binary	58018/183(58201)	0.219312736430309	0.00626615104942319	-0.00372359275886712	0.0163350263289261	0.00511141888323036	0.0120229666724227	FALSE	binary	59094/193(59287)	0.206805235099618	0.537683268059307	-0.228012930939544	1.35675389054418	0.39910276355622	-0.198572501070548	-1.16241846661532	0.732646129777304	0.474822446241967	0.669868519775653	-0.0759594968755841	1.47707152799365	0.391259989303123	0.287058788021091	-0.518201169666984	1.12942427350108	0.414569036562521	0.0756370579160455	-0.788973281899503	0.95207935396684	0.437439022132319	0.340180806778864	-0.437089974826537
Operative procedures - main OPCS4: K34.1 Annuloplasty of mitral valve	41200	41200.K341	Categorical multiple	240	Health-related outcomes > Hospital inpatient > Summary Operations	2005	binary	64061/14(64075)	0.0302674562902618	-1.27859511217672	-2.76526277682349	-0.114504170639556	0.651426476211914	0.00145337235599308	FALSE	binary	383236/73(383309)	0.0766752638723118	0.0143530853586712	-0.00152791322128194	0.0305924448712505	0.00817269731772261	0.0051567086858919	FALSE	binary	390354/73(390427)	0.111780970163645	0.310795152708599	-1.20149591534917	1.93566668713011	0.76382964390956	0.585983203710286	-0.819162827556029	2.17038761192882	0.730369897284693	0.0149313502795621	-1.67219192303356	1.7020546581875	0.816556567101794	0.479037747412928	-0.926098123606196	2.06343400127556	0.730364617753184	1.01151834243277	-0.229142784074176	2.53013938425955	0.677081766751585	0.884545702529307	-0.356105894289938
Operative procedures - OPCS4: J01.1 Orthotopic transplantation of liver NEC	41272	41272.J011	Categorical multiple	240	Health-related outcomes > Hospital inpatient > Summary Operations	2005	binary	64061/14(64075)	0.0302712887752196	-1.2784763736392	-2.76509383355169	-0.114467161004761	0.651394774296736	0.00146002394572303	FALSE	binary	383242/67(383309)	0.442362960371584	0.00645979638481941	-0.00999694546952249	0.0231262982360362	0.00842619738330449	0.0228803315489553	FALSE	binary	390359/68(390427)	0.311873137616153	0.710568953559863	-0.622010936604801	2.26643768493367	0.707166743311347	0.582777809504104	-0.822335090228926	2.16715584040273	0.730355691890351	0.710188599922617	-0.622391731699998	2.26605766198919	0.707166959318025	-0.033434000471504	-1.72053179873826	1.65366380712176	0.816544917367127	1.12080035101079	-0.0887744677449171	2.62658356947798	0.666731221222078	0.874046859960581	-0.366568474416756
[truncated: 22,793 more rows]
[truncated: 24 more columns]

## Sheet: Table S3a
Table S3a. Outcomes without outputs due to error in profile.polr(object, which = parm, alpha = (1 - level)/4, trace = trace): profiling has found a better solution, so original fit had not converged
IVweeks		IVmonths
[truncated: 49 more rows]

## Sheet: Table S3b
Table S3b. Outcomes without outputs due to error in if (all(pr > 0)) -sum(wt * log(pr)) else Inf: missing value where TRUE/FALSE needed
[truncated: 14 more rows]

[truncated: 1 more sheets: Table S3c]
